# Supplementary material for: Sleep EEG-Based Approach to Detect Mild Cognitive Impairment
Source: Front Aging Neurosci. 2022 Apr 13;14:865558. doi: 10.3389/fnagi.2022.865558 (PMC9045132; doi:10.3389/fnagi.2022.865558)
Supplement: Supplementary file 1 [file Table_1.XLSX]

## Sheet: N
Extracted features and categories during NREM sleep
0	1	2	3	4	5	6	7	8	9	10	11	12	13	14	15	16	17	18	19	20	21	22	23	24	25	26	27	28	29	30	31	32	33	34	35	class
-0.82511	1.05844	0.809397	1.14036	2.5416	1.60763	-1.57615	1.03374	0.719225	1.00594	2.39292	1.70579	-0.436512	1.72721	2.4138	3.02065	-1.19761	1.86447	1.66483	1.64804	2.1239	-0.364797	0.283454	-0.186275	-0.102858	0.165303	0.473054	0.860395	0.348986	-0.951605	-1.81034	3.01069	-2.47224	-2.95377	-2.49908	-3.05954	1
-1.30924	1.02445	1.12431	1.29437	3.37948	1.96154	-2.03797	1.09879	1.12529	1.238	3.34254	2.17694	-0.44262	1.85934	2.6755	3.37925	-1.17444	2.04754	2.42258	2.02337	2.39233	-0.580994	0.110974	-0.371446	-0.327686	0.228319	0.423708	0.749521	0.294035	-0.951605	-1.81034	3.01069	-2.47224	-2.95377	-2.49908	-3.05954	1
-0.419334	1.24862	1.0403	1.62492	2.46247	1.40215	-1.49515	0.96795	0.759382	1.26783	2.07159	1.32212	-0.433326	1.55037	2.44692	3.03989	-1.48951	1.63092	2.91768	1.59357	2.42688	0.283792	0.974522	-0.00459957	-0.0394119	0.247832	0.576076	0.730636	0.93513	-0.951605	-1.81034	3.01069	-2.47224	-2.95377	-2.49908	-3.05954	1
0.257027	0.926536	0.28999	0.873995	0.985639	0.556807	-0.654875	0.678292	0.0708154	0.616267	0.764685	0.483952	-0.41027	1.12741	1.69314	2.17464	-1.1824	1.11058	2.46787	0.871714	1.43556	0.499989	0.513887	-0.105697	-0.0751473	0.309408	0.649741	0.7016	0.5892	-0.951605	-1.81034	3.01069	-2.47224	-2.95377	-2.49908	-3.05954	1
0.274809	0.891216	0.209917	1.01279	0.69989	0.356121	-0.581928	0.668246	0.0108198	0.766354	0.519162	0.286813	-0.400223	0.827971	1.56544	1.95391	-1.34337	0.769046	2.0365	0.768746	1.12727	-0.148601	0.48353	-0.097313	-0.0465166	0.253552	0.397656	0.692694	0.431413	-0.951605	-1.81034	3.01069	-2.47224	-2.95377	-2.49908	-3.05954	1
0.276978	0.968256	0.164535	1.1664	0.819299	0.387351	-0.633094	0.721962	-0.0462968	0.889671	0.614767	0.309713	-0.40138	0.843188	1.42317	1.71908	-0.958118	0.785874	1.45889	0.791174	1.15385	0.608087	0.741905	0.0434097	0.0333833	0.299981	0.572671	0.681946	0.774856	-0.951605	-1.81034	3.01069	-2.47224	-2.95377	-2.49908	-3.05954	1
-0.265351	0.667664	0.0521226	0.910547	0.545156	0.232087	-0.644484	0.751594	0.0278756	0.888368	0.527847	0.248111	-0.396133	0.650359	1.4543	1.77525	-1.10231	0.575471	1.72857	0.742531	1.03425	0.175694	0.725002	-0.0696666	-0.10582	0.284296	0.785135	0.674817	0.697009	-0.951605	-1.81034	3.01069	-2.47224	-2.95377	-2.49908	-3.05954	1
-0.320334	1.19782	0.563421	1.36815	1.7409	0.970439	-1.2092	1.02997	0.375429	1.11895	1.50459	0.938474	-0.422803	1.44375	2.00524	1.90584	-0.506122	1.49524	-0.254056	1.31746	1.71462	-0.148601	0.455933	-0.0802065	-0.0541888	0.303292	0.882034	0.704235	0.541315	-0.892639	0.598166	-0.000477318	-0.373097	-0.160926	-1.19198	-0.701077	1
-0.291442	0.637523	0.315369	1.1181	1.17691	0.606338	-0.842343	0.610615	0.246499	1.02708	1.10474	0.634043	-0.417583	1.23877	1.72351	2.06731	-0.872657	1.24279	2.45416	1.10026	1.36912	0.932382	0.584718	-0.228964	-0.234603	0.189545	0.668592	0.706102	0.572453	-0.951605	-1.81034	3.01069	-2.47224	-2.95377	-2.49908	-3.05954	1
-0.836622	0.727126	0.495995	1.53293	1.48418	0.729811	-1.26901	0.875056	0.547753	1.56875	1.53479	0.843788	-0.422094	1.22989	1.78752	2.05052	-0.779026	1.23125	1.13598	1.32705	1.4648	1.14858	0.644441	-0.121901	-0.140932	0.212113	0.799973	0.712655	0.635577	-0.951605	-1.81034	3.01069	-2.47224	-2.95377	-2.49908	-3.05954	1
-1.1053	0.885397	0.706866	1.31918	1.76808	1.06837	-1.5418	1.1104	0.802706	1.39546	1.86462	1.26498	-0.433163	1.51603	1.89843	2.29819	-0.543841	1.58674	1.01032	1.54215	1.62691	1.25668	0.662143	-0.238082	-0.265925	0.152732	0.931228	0.741764	0.759287	-0.951605	-1.81034	3.01069	-2.47224	-2.95377	-2.49908	-3.05954	1
-0.911862	0.362861	0.0773513	0.780611	1.30615	0.616275	-0.961085	0.659768	0.217643	0.967878	1.53108	0.818576	-0.424448	1.49158	1.60407	1.96926	-0.530542	1.55679	0.931433	1.32709	1.30268	0.175694	0.678777	-0.144817	-0.19867	0.14971	0.651548	0.75878	0.667702	-0.833673	-0.133965	0.307571	-1.57436	-0.872939	-0.777586	0.330355	1
-0.0628226	0.752656	0.321951	1.27218	0.877999	0.576238	-0.756368	0.63832	0.186562	1.08999	0.747943	0.56026	-0.418282	1.09469	1.56394	1.93313	-0.773435	1.07407	1.92944	0.94554	1.31862	0.932382	0.510032	-0.115275	-0.134771	0.214895	0.732356	0.662722	0.529539	-0.951605	-1.81034	3.01069	-2.47224	-2.95377	-2.49908	-3.05954	1
0.288461	0.329491	-0.0492809	1.02533	0.316681	0.149676	-0.257759	0.210009	-0.159389	0.891277	0.229376	0.113629	-0.394924	0.621915	1.25795	1.62522	-1.02555	0.545826	0.966373	0.497605	0.816319	0.932382	0.625026	-0.0606084	-0.0823631	0.275431	0.809865	0.63935	0.70367	-0.951605	-1.81034	3.01069	-2.47224	-2.95377	-2.49908	-3.05954	1
0.356992	0.5453	0.0522647	0.797446	0.327849	0.178221	-0.30749	0.380826	-0.0948211	0.623015	0.210945	0.125862	-0.393833	0.686184	0.992887	1.26997	-0.534566	0.614531	-0.151504	0.435413	0.651542	0.391891	0.688666	-0.0276396	-0.039689	0.242041	0.536082	0.697511	0.726316	-0.951605	-1.81034	3.01069	-2.47224	-2.95377	-2.49908	-3.05954	1
0.399383	0.469636	-0.15592	0.571704	0.0598259	0.00851338	-0.139828	0.357358	-0.275715	0.446817	-0.0227535	-0.0432376	-0.367584	0.382367	0.987219	1.22755	-0.825916	0.298244	1.09884	0.240403	0.489422	0.824283	0.706604	0.0330029	0.0420891	0.312122	0.68798	0.632632	0.715326	-0.951605	-1.81034	3.01069	-2.47224	-2.95377	-2.49908	-3.05954	1
-0.0347128	0.492953	-0.0359379	0.744674	0.436074	0.232467	-0.426257	0.497765	-0.0918173	0.693871	0.396563	0.234785	-0.391072	0.853821	0.956781	1.02891	0.347899	0.798517	0.848016	0.759264	0.710011	0.403901	0.347518	-0.1343	-0.11368	0.26701	0.474584	0.690314	0.356836	-0.951605	-1.81034	3.01069	-2.47224	-2.95377	-2.49908	-3.05954	1
-0.218721	0.704193	0.164912	0.753555	0.528044	0.227435	-0.637726	0.753173	0.12601	0.712522	0.494456	0.230337	-0.399094	0.788115	0.990875	1.19259	-0.429738	0.725397	-0.375105	0.614259	0.816319	0.391891	0.598845	-0.204173	-0.248924	0.172464	0.813671	0.717662	0.58449	-0.951605	-1.81034	3.01069	-2.47224	-2.95377	-2.49908	-3.05954	1
0.0388145	0.625406	0.247262	1.04955	0.876914	0.450886	-0.626788	0.501137	0.117177	0.887104	0.750411	0.426621	-0.408556	1.03413	1.45123	1.56248	-0.233872	1.00201	0.895241	0.970486	1.07943	-0.0405024	0.417988	0.0100416	0.0285877	0.40932	0.57523	0.69172	0.339828	-0.892639	0.611851	-0.0124581	-0.73258	-0.308765	-0.023267	-0.714402	1
0.341198	0.522204	0.0588151	0.907014	0.369825	0.187924	-0.328556	0.359535	-0.0886422	0.732399	0.251572	0.135062	-0.39188	0.639791	1.34827	1.6828	-1.15708	0.567152	1.63666	0.504572	0.904022	0.391891	0.712353	-0.0744934	-0.0763994	0.202804	0.479497	0.657303	0.706167	-0.951605	-1.81034	3.01069	-2.47224	-2.95377	-2.49908	-3.05954	1
0.530793	0.316172	-0.145689	0.542404	0.0280647	0.0383652	-0.0350802	0.158074	-0.278037	0.408066	-0.0622569	-0.0179496	-0.37597	0.448862	0.819112	1.07871	-0.765173	0.36471	0.214486	0.163402	0.396403	0.499989	0.370843	-0.0538386	-0.042795	0.33041	1.01383	0.688894	0.440571	-0.892639	2.43191	0.323859	-1.06553	-0.663258	-1.9047	-1.72054	1
0.172362	0.648115	-0.0274682	0.48252	0.267499	0.164103	-0.345456	0.587871	-0.128494	0.378547	0.190987	0.134507	-0.3925	0.695662	0.930029	1.16096	-0.289447	0.624739	0.368046	0.378828	0.614334	-0.148601	0.239759	-0.191755	-0.165289	0.197868	0.43845	0.656185	0.257401	-0.951605	-1.81034	3.01069	-2.47224	-2.95377	-2.49908	-3.05954	1
0.0165062	0.420021	-0.0509579	0.638577	0.603469	0.335964	-0.397555	0.396303	-0.119826	0.572421	0.554946	0.34761	-0.404681	1.06841	0.917386	1.01823	-0.131404	1.04434	-0.107571	0.656193	0.792399	-0.0405024	0.305531	-0.187734	-0.167285	0.362908	0.608963	0.729152	0.348986	-0.892639	2.34981	0.305655	-1.0674	-0.652668	-1.83634	-1.69411	1
-0.736971	0.393932	0.104033	0.624863	1.00643	0.579566	-0.829784	0.652032	0.220066	0.750968	1.16248	0.752345	-0.425298	1.41969	1.49839	1.97536	-0.570383	1.46755	1.94239	0.970908	1.01033	0.824283	0.509747	-0.343988	-0.341792	0.144755	1.19677	0.714685	0.612751	-0.951605	-1.81034	3.01069	-2.47224	-2.95377	-2.49908	-3.05954	1
-0.286127	0.438805	-0.0748653	0.475879	0.536366	0.357809	-0.48226	0.556627	-0.0681278	0.503035	0.55961	0.417425	-0.41373	1.12317	0.942048	1.13427	-0.0977301	1.10899	0.326636	0.718454	0.898707	0.932382	0.430061	-0.0951697	-0.111355	0.274405	0.970617	0.742312	0.541315	-0.951605	-1.81034	3.01069	-2.47224	-2.95377	-2.49908	-3.05954	1
-0.196043	0.322991	-0.0108134	0.914764	0.382792	0.29324	-0.449251	0.390724	-0.0158878	0.935836	0.386709	0.336148	-0.41358	1.01387	1.36191	1.62912	-0.534169	0.983157	1.81323	0.770585	0.850869	0.716185	0.68744	-0.165057	-0.153174	0.246691	0.81374	0.627708	0.74097	-0.951605	-1.81034	3.01069	-2.47224	-2.95377	-2.49908	-3.05954	1
0.862626	-0.242186	-0.597853	-0.0290911	-0.233977	-0.0743305	0.512159	-0.405784	-0.711682	-0.116567	-0.296024	-0.123998	-0.368364	0.512633	0.106798	0.284657	0.0416204	0.43673	-0.00669463	-0.213929	-0.143108	-0.166617	0.184565	-0.0912771	-0.189098	0.205627	0.946257	0.617442	0.220767	-0.80419	1.34398	-1.09709	-0.809453	0.337269	-1.49534	-1.24944	1
1.06217	-0.672326	-0.875345	-0.458928	-0.507252	-0.255201	0.946428	-0.85406	-0.981805	-0.515636	-0.553823	-0.317286	-0.316785	0.181135	-0.486431	-0.291073	0.673937	0.095183	-0.27893	-0.563767	-0.600231	-0.526944	0.607716	-0.257181	-0.240732	0.000318913	0.515215	0.58978	0.623741	-0.767336	0.0713054	0.0204124	-1.20672	-0.534238	-1.22212	0.0423497	1
0.723634	-0.692586	-0.857822	-0.498217	-0.517026	-0.246455	0.893924	-0.795256	-0.922642	-0.508526	-0.539604	-0.290386	-0.309168	0.39664	-2.4338	-2.51145	4.33336	0.316884	-2.9094	-0.346019	-0.791585	-0.436863	0.40074	-0.266999	-0.246745	0.174124	0.453786	0.566031	0.348986	-0.820569	-0.106596	-0.223886	-1.44497	-0.484198	-0.744452	0.274564	1
0.0125449	0.487137	-0.230173	0.40311	0.154607	0.126338	-0.262295	0.539009	-0.274544	0.38215	0.13108	0.126519	-0.412992	0.708931	0.983304	1.25341	-0.561921	0.639826	0.629971	0.337056	0.558522	-0.0405024	0.534124	-0.112041	-0.0894193	0.357805	0.989835	0.652505	0.587107	-0.951605	-1.81034	3.01069	-2.47224	-2.95377	-2.49908	-3.05954	1
0.646141	-0.114108	-0.500136	0.0558779	-0.2921	-0.0829179	0.382331	-0.222033	-0.591183	-0.00593325	-0.341642	-0.125896	-0.389294	0.459957	0.443078	0.665115	-0.420267	0.379646	1.01871	-0.106322	-0.0181968	0.391891	0.424312	-0.242731	-0.217859	0.157395	0.426574	0.614678	0.38562	-0.892639	1.78873	0.557722	-1.58456	-1.034	-1.10144	-1.48125	1
0.695821	-0.582368	-0.819117	-0.441221	-0.533561	-0.254275	0.82006	-0.66681	-0.885356	-0.455987	-0.55875	-0.298959	-0.349543	0.237276	-0.0175901	0.206222	-0.246209	0.151925	0.102264	-0.463881	-0.536447	0.0264156	0.584718	-0.229531	-0.296067	0.0114714	0.381978	0.55072	0.550473	-0.951605	-1.81034	3.01069	-2.47224	-2.95377	-2.49908	-3.05954	1
1.16589	-0.743488	-0.949278	-0.705788	-0.622585	-0.305585	1.08286	-0.936526	-1.05981	-0.765316	-0.669697	-0.372803	-0.315785	0.101284	-0.408647	-0.235659	-0.0243048	0.017438	-0.264537	-0.818677	-0.873974	-0.79719	-1.46204	-1.32981	-1.3365	-1.47706	-1.48273	-1.54016	-1.4644	-0.863156	0.618693	0.38563	-0.8386	-0.603882	-1.58647	-0.690693	1
0.531455	-0.44678	-0.766156	-0.424741	-0.42914	-0.212656	0.67834	-0.482462	-0.817685	-0.428594	-0.442717	-0.245519	-0.350859	0.389233	-0.403386	-0.660664	1.35794	0.308127	-1.3775	-0.252459	-0.642754	-0.12801	0.276555	-0.00814928	-0.0802851	0.380713	1.08764	0.636635	0.403937	-0.78313	0.351842	-0.0742284	-0.722177	-0.265585	-0.926099	-0.42564	1
-0.191795	0.673753	-0.147454	0.467815	0.356789	0.233695	-0.482588	0.78435	-0.173029	0.460607	0.351825	0.260523	-0.418507	0.819466	1.45181	1.24471	-0.610335	0.765445	-0.54851	0.630347	0.848211	-0.148601	0.966473	-0.37583	-0.386199	-0.08289	0.834819	0.679043	1.02671	-0.892639	16.8282	0.666511	-1.57858	-1.09955	-1.59913	-2.75477	1
0.0654086	0.407477	-0.238088	0.259553	0.129013	0.10296	-0.179369	0.439014	-0.285273	0.235972	0.101928	0.0954861	-0.411741	0.671386	0.615315	0.715049	0.0130321	0.604044	0.467246	0.278456	0.255546	0.175694	0.768467	-0.283365	-0.293197	0.0844246	0.726639	0.621975	0.761118	-0.833673	0.43395	0.46274	-1.49141	-0.934267	-1.66587	-0.528507	1
-0.109837	0.271511	-0.277992	0.0604908	0.00219378	0.0625686	-0.130436	0.410654	-0.263755	0.100191	0.0211139	0.0818699	-0.41246	0.750052	0.582574	0.802374	-0.0384381	0.687527	0.414593	0.214141	0.31933	-0.472895	0.849187	-0.0694132	-0.0562063	0.321393	0.772715	0.548199	0.898496	-0.951605	-1.81034	3.01069	-2.47224	-2.95377	-2.49908	-3.05954	1
0.244976	0.541241	-0.203078	0.271779	0.0501475	0.0862903	-0.170114	0.503234	-0.292046	0.196054	-0.00947551	0.0559874	-0.413678	0.57249	0.941124	1.22401	-0.637548	0.496279	1.74283	0.25671	0.460188	0.403901	0.528375	-0.143966	-0.10159	0.309352	0.661953	0.604596	0.541315	-0.951605	-1.81034	3.01069	-2.47224	-2.95377	-2.49908	-3.05954	1
-0.251072	0.72523	0.0374125	0.61699	0.216445	0.210476	-0.557188	0.836399	0.0233453	0.614371	0.202037	0.226899	-0.425505	0.773787	1.17503	1.40745	-0.503685	0.711876	1.70992	0.612165	0.587757	0.716185	0.631288	-0.356871	-0.333874	0.0821451	0.778062	0.616111	0.619162	-0.951605	-1.81034	3.01069	-2.47224	-2.95377	-2.49908	-3.05954	1
-0.177822	0.318719	-0.132029	0.401678	0.217081	0.154319	-0.300716	0.428111	-0.119611	0.439021	0.235446	0.184224	-0.422445	0.8116	0.886893	1.11518	-0.0655379	0.755686	0.669232	0.54795	0.430953	0.608087	0.550452	-0.339448	-0.317512	0.0586252	0.687024	0.621964	0.577033	-0.951605	-1.81034	3.01069	-2.47224	-2.95377	-2.49908	-3.05954	1
-0.191377	0.389807	-0.113951	0.189126	0.185472	0.133783	-0.300612	0.518664	-0.0989791	0.21328	0.203117	0.158755	-0.420046	0.841926	0.846663	1.04489	-0.237472	0.788801	1.03969	0.470444	0.377799	0.0675958	0.459383	-0.3689	-0.407291	-0.030069	0.449396	0.656935	0.403937	-0.951605	-1.81034	3.01069	-2.47224	-2.95377	-2.49908	-3.05954	1
-0.680581	0.423467	-0.0352048	0.416981	0.172167	0.129214	-0.562539	0.772896	0.101924	0.581477	0.270825	0.20776	-0.425621	0.787458	0.955562	1.1999	-0.107113	0.727017	1.41554	0.576489	0.473476	0.824283	0.560954	-0.293419	-0.278225	0.0798012	0.726311	0.642711	0.538262	-0.951605	-1.81034	3.01069	-2.47224	-2.95377	-2.49908	-3.05954	1
-0.306188	0.329595	-0.141035	0.141727	0.0378456	0.0638417	-0.284347	0.54176	-0.0786814	0.212775	0.0816508	0.103724	-0.410454	0.668477	0.216764	0.0359898	0.527728	0.598841	-1.30152	0.226481	0.120003	0.175694	0.628413	-0.172043	-0.164289	0.18813	0.527827	0.610038	0.678692	-0.892639	0.666589	0.076465	-0.49107	-0.26009	-1.41295	-0.766228	1
-0.596928	0.547724	-0.0698434	0.453568	0.200278	0.132319	-0.584337	0.869133	0.0282466	0.58667	0.277931	0.199171	-0.417512	0.761169	0.217471	0.0183074	0.63019	0.700552	-0.72817	0.497279	0.271492	0.175694	0.48767	-0.366138	-0.384662	0.0576109	1.01972	0.611239	0.442403	-0.892639	1.11818	-0.0759583	-1.43481	-0.572449	-1.81323	-1.11987	1
-0.651749	0.469335	0.141947	0.31636	0.219143	0.186422	-0.610599	0.778922	0.277808	0.439177	0.30507	0.26393	-0.424326	0.829647	0.547634	0.716194	0.352363	0.777059	-0.742852	0.584214	0.409692	0.932382	0.352446	-0.371552	-0.344428	0.0325998	0.413723	0.618344	0.376462	-0.951605	-1.81034	3.01069	-2.47224	-2.95377	-2.49908	-3.05954	1
-0.445904	0.757426	0.102432	0.661246	0.443093	0.252339	-0.716147	0.93945	0.125097	0.690398	0.461623	0.296099	-0.430244	0.814479	1.12029	1.31674	-0.455892	0.758975	1.53493	0.682876	0.643569	0.175694	0.537344	-0.170067	-0.179608	0.161241	0.485927	0.600357	0.502849	-0.951605	-1.81034	3.01069	-2.47224	-2.95377	-2.49908	-3.05954	1
-0.73211	0.888014	0.344881	0.789668	0.543553	0.30039	-0.974525	1.15018	0.424874	0.864569	0.594483	0.366985	-0.42804	0.828782	1.21092	1.41242	-0.371416	0.7728	1.09277	0.74705	0.752534	1.25668	0.556442	-0.294577	-0.316797	0.0354832	0.846741	0.645231	0.562546	-0.951605	-1.81034	3.01069	-2.47224	-2.95377	-2.49908	-3.05954	1
-0.863555	0.792552	0.236523	0.732831	0.744825	0.473724	-0.995776	1.10279	0.336756	0.8389	0.834902	0.588985	-0.434153	1.11286	1.19783	1.46627	-0.204955	1.09982	0.956277	0.901969	0.880103	0.824283	0.665209	-0.411386	-0.464964	-0.111956	0.840958	0.629556	0.684798	-0.892639	17.1019	0.695264	-1.23917	-0.970886	-1.75666	-2.75918	1
-0.0137264	0.402186	-0.0716071	0.458311	0.238572	0.279856	-0.29547	0.422098	-0.124636	0.426285	0.203337	0.286325	-0.419077	0.926143	0.872942	1.06225	-0.175395	0.886237	1.38202	0.413225	0.364511	0.824283	0.740333	-0.395698	-0.403798	-0.0497862	0.623733	0.614118	0.605424	-0.892639	0.0370936	-0.555255	-1.46225	-0.284147	-1.49954	0.0151952	1
-0.0858406	0.339877	-0.182547	0.269467	0.0267135	0.135593	-0.191884	0.425611	-0.197926	0.273638	0.0169909	0.143232	-0.404732	0.74304	0.82674	1.02182	-0.394576	0.695106	1.40371	0.171551	0.321988	0.499989	0.391541	-0.186287	-0.240749	0.151139	0.734308	0.598704	0.379514	-0.892639	0.529743	0.407567	-1.17145	-0.761455	-0.903017	-0.632117	1
-0.110141	0.186109	-0.204749	0.518713	0.0804402	0.145073	-0.182009	0.268516	-0.215745	0.561288	0.0891622	0.163264	-0.41044	0.653277	0.827615	0.999527	-0.175412	0.586462	0.571816	0.424028	0.274149	1.36477	0.828211	-0.303126	-0.345354	-0.0016188	0.802431	0.608818	0.819122	-0.951605	-1.81034	3.01069	-2.47224	-2.95377	-2.49908	-3.05954	1
0.212915	-0.426778	-0.623408	-0.238735	-0.338989	-0.128121	0.495377	-0.390008	-0.622231	-0.188387	-0.323953	-0.129217	-0.383569	0.546877	0.0815041	0.187944	0.0754206	0.477223	0.249488	-0.14617	-0.307885	0.483974	0.541023	-0.22786	-0.21284	0.155723	0.658364	0.586246	0.483311	-0.820569	0.529743	0.617249	-0.730869	-0.70238	-1.37625	-0.631369	1
0.406185	-0.700616	-0.842192	-0.586977	-0.538039	-0.245259	0.846026	-0.715392	-0.866843	-0.56348	-0.536179	-0.264525	-0.352154	0.374134	-0.265218	-0.173766	0.104712	0.299962	-0.605565	-0.619076	-0.746404	0.0135467	0.179966	-0.219289	-0.209352	0.193997	0.48936	0.603776	0.239084	-0.877898	0.502373	-0.727052	-1.46401	-0.177319	-1.28628	-0.60339	1
0.862395	-0.811104	-0.979339	-0.675025	-0.606839	-0.279336	1.06185	-0.940188	-1.06129	-0.698408	-0.635035	-0.329056	-0.334336	0.297476	-0.355984	-0.128283	-0.0453059	0.21938	0.621584	-0.748409	-0.858028	-0.79719	-1.46204	-1.32981	-1.3365	-1.47706	-1.48273	-1.54016	-1.4644	-0.892639	-0.0860686	0.616375	-0.844805	-0.751067	-1.12454	0.234819	1
0.142356	-0.597513	-0.925103	-0.67862	-0.540116	-0.253407	0.777423	-0.500687	-0.93267	-0.635333	-0.518296	-0.261326	-0.344437	0.330889	-0.265077	-0.125921	0.197999	0.252465	-0.180889	-0.705663	-0.810189	-0.179486	0.538724	-0.458937	-0.503095	-0.00360813	0.483365	0.497307	0.294035	-0.867368	0.310787	0.201634	-0.0970739	-0.168222	-1.64018	-0.381544	1
0.350587	-0.676184	-0.945094	-0.67019	-0.573746	-0.259359	0.885193	-0.673498	-0.974584	-0.641388	-0.572511	-0.287121	-0.337991	0.330858	-0.398348	-0.248755	0.283352	0.253145	0.0571401	-0.755388	-0.826135	-0.580994	0.221361	-0.0278314	0.113065	0.612946	1.07701	0.575678	0.294035	-0.774707	0.93116	-0.366669	-1.06976	-0.232643	-1.71053	-0.92782	1
-0.0761265	-0.716991	-0.957149	-0.698459	-0.552831	-0.256542	0.811517	-0.581644	-0.937796	-0.624272	-0.511507	-0.251807	-0.327424	0.449133	-0.386378	-0.372856	0.353432	0.386093	0.237695	-0.685868	-1.00952	-0.436863	0.0557805	-0.263019	-0.27954	0.252875	1.03479	0.584674	0.0742313	-0.48479	0.98818	0.353198	-1.123	-0.706466	-1.44677	-0.931312	1
-0.283838	-0.447006	-0.814381	-0.598857	-0.468385	-0.186085	0.525129	-0.20145	-0.751562	-0.500186	-0.405121	-0.154817	-0.346463	0.409181	-0.391434	-0.39541	0.624767	0.338664	0.143897	-0.554998	-0.810189	-0.364797	0.00978586	-0.281121	-0.116072	0.350653	0.480961	0.57941	0.000963367	-0.361943	0.652905	0.172366	-1.23461	-0.64145	-1.61414	-0.618833	1
-0.164699	0.205465	-0.528949	-0.223252	-0.205276	-0.0273167	0.0460172	0.413507	-0.508892	-0.164978	-0.176889	-0.0111316	-0.388457	0.614467	0.0558905	0.178399	0.603104	0.549657	0.426738	-0.0610505	-0.281308	-0.436863	0.207563	-0.261116	-0.18046	0.235619	0.407676	0.634631	0.184133	-0.886087	0.557112	0.147691	-1.1838	-0.604042	-1.47268	-0.660179	1
-0.575064	-0.167444	-0.688801	-0.352973	-0.38536	-0.11921	0.190874	0.228439	-0.577419	-0.195496	-0.301108	-0.0656458	-0.385986	0.543505	-0.348607	-0.252801	0.811786	0.475098	-0.507199	-0.187807	-0.549735	0.0675958	0.414538	-0.336186	-0.31628	0.16068	0.743559	0.614327	0.403937	-0.774707	0.338157	-0.871314	-1.32906	-0.0286578	-1.27107	-0.279616	1
-0.462129	-0.0343352	-0.535059	-0.306517	-0.225983	-0.0395987	0.0667448	0.296558	-0.434681	-0.180492	-0.141708	0.0222579	-0.391142	0.710687	0.0460593	0.0255723	0.627558	0.653351	-0.252155	-0.053437	-0.353066	-0.256699	0.628413	-0.251439	-0.207947	0.0988568	0.459595	0.677425	0.706167	-0.892639	1.18661	-1.24514	-1.15841	0.279195	-1.21525	-1.16415	1
-0.690819	-0.104442	-0.506143	-0.310408	-0.159962	-0.0116519	0.0494498	0.234301	-0.377465	-0.16806	-0.050021	0.0641392	-0.380444	0.793193	-0.272297	-0.289872	0.93072	0.747694	-0.244367	0.01488	-0.47532	-0.256699	0.455933	-0.405307	-0.402007	-0.0251528	0.54613	0.612795	0.477205	-0.833673	2.51402	0.204231	-0.908139	-0.52033	-1.34783	-1.74591	1
-0.979039	-0.241356	-0.609621	-0.299438	-0.229254	-0.0863444	0.0360562	0.255695	-0.404525	-0.0531858	-0.0627595	0.0175447	-0.377585	0.772347	-0.244414	-0.260973	0.962597	0.722731	0.265536	0.125122	-0.539104	-0.472895	0.580119	-0.38677	-0.422248	-0.0318225	0.333023	0.565947	0.56879	-0.656774	1.83526	-0.294425	-1.14241	-0.309282	-1.66877	-1.26829	1
-1.42278	0.060043	0.0381507	0.0372502	0.443157	0.300756	-0.751936	0.685668	0.450685	0.366204	0.793979	0.565969	-0.411938	1.19709	0.487831	0.59243	0.665321	1.20227	1.07679	0.79948	0.21568	0.0675958	0.562871	-0.54639	-0.510098	-0.085955	0.653088	0.660016	0.651216	-0.833673	1.17977	0.0800367	-0.966971	-0.467976	-1.85315	-1.15813	1
-1.77961	-0.0413842	-0.016679	0.0786915	0.501665	0.287932	-0.647472	0.530611	0.31203	0.397604	0.831386	0.523166	-0.378006	1.24228	0.362111	0.296822	0.706601	1.26168	-0.643809	0.737383	-0.0500891	-0.580994	0.166167	-0.496333	-0.502888	-0.0392458	0.442021	0.73674	0.294035	-0.715741	1.87426	0.420031	-0.989151	-0.690482	-1.38844	-1.20989	1
-0.803581	0.133968	-0.383043	0.101034	0.472241	0.402873	-0.314383	0.400484	-0.305744	0.234373	0.615903	0.549394	-0.409399	1.44348	0.589227	0.719452	0.399731	1.51142	0.484632	0.725777	0.149238	-0.364797	0.476631	-0.453662	-0.435683	0.00175019	0.992499	0.670408	0.56879	-0.892639	6.67417	0.487846	-1.4461	-0.93041	-1.86016	-2.39004	1
-0.646161	0.0864705	-0.2878	0.0153319	0.230422	0.268621	-0.240562	0.349579	-0.184944	0.154835	0.349901	0.388472	-0.427648	1.25795	0.727101	0.95349	0.115323	1.27326	1.07631	0.532007	0.11203	-0.580994	0.745699	-0.585843	-0.569095	-0.251236	0.354014	0.519565	0.623741	-0.951605	-1.81034	3.01069	-2.47224	-2.95377	-2.49908	-3.05954	1
-0.684337	0.069396	-0.333399	0.151755	0.139089	0.228895	-0.258867	0.383769	-0.21042	0.339015	0.27469	0.35996	-0.427972	1.21363	0.601086	0.765624	0.346381	1.21776	0.735251	0.582162	0.205049	0.0675958	0.547923	-0.319734	-0.326958	0.0443232	0.700247	0.663609	0.495522	-0.951605	-1.81034	3.01069	-2.47224	-2.95377	-2.49908	-3.05954	1
-0.0906519	0.20725	-0.296208	0.156359	0.134945	0.199647	-0.122333	0.295274	-0.304318	0.186676	0.14733	0.234729	-0.427419	1.11596	0.798904	1.02304	-0.159292	1.09991	0.420923	0.354754	0.242257	0.0675958	0.598517	-0.429672	-0.447979	0.00436977	0.92599	0.647413	0.697009	-0.951605	-1.81034	3.01069	-2.47224	-2.95377	-2.49908	-3.05954	1
-0.631764	-0.124974	-0.390547	0.0451415	0.0901296	0.146882	-0.100374	0.157819	-0.269123	0.225227	0.232611	0.265214	-0.417874	1.16091	0.701304	0.440357	0.410105	1.15662	-0.582304	0.636216	0.0429302	-0.148601	0.375903	-0.497424	-0.431851	0.0788127	1.20807	0.715682	0.491859	-0.951605	-1.81034	3.01069	-2.47224	-2.95377	-2.49908	-3.05954	1
-0.779032	-0.691272	-0.198368	0.42701	0.917109	0.958183	-0.306124	-0.551047	0.0305231	0.742538	1.2798	1.41447	-0.238961	1.92296	1.40551	1.39956	-0.127269	2.14005	1.21106	1.62432	0.848211	-0.580994	0.166167	0.598192	0.893226	0.633513	-0.0781628	0.643088	0.0742313	-0.568325	-0.266413	-0.469622	-0.499946	0.0780619	0.677554	1.06319	1
-0.963154	-0.785677	-0.491051	0.222358	0.361223	0.441549	-0.0090251	-0.528076	-0.248153	0.611199	0.675514	0.780749	-0.256551	1.57538	0.870101	1.18191	-0.079694	1.66686	1.05732	1.15758	0.391088	0.608087	0.541483	0.475497	0.44105	0.584091	0.395528	0.7599	0.618246	-0.627291	0.298569	-0.209386	-0.125337	0.0769674	-0.581475	-0.265404	1
-0.125786	-0.83103	-0.715458	0.0643125	-0.148809	-0.0197174	0.525867	-0.772491	-0.652184	0.258717	-0.0576902	0.044393	-0.168932	0.958962	0.314286	0.457829	-0.218985	0.917753	0.497771	0.554923	-0.156397	0.283792	0.48353	0.380743	0.519447	0.713834	0.91962	0.744116	0.645721	-0.0965953	0.0280802	0.136414	-0.406647	-0.261152	-0.16927	0.236906	1
0.46108	-1.15294	-0.977115	-0.372114	-0.484789	-0.275433	1.09346	-1.27088	-1.01706	-0.317422	-0.474268	-0.302069	0.0288839	0.492	-0.2275	-0.097636	-0.0440677	0.410237	0.529341	0.0219867	-0.594916	0.266634	0.350146	0.726787	0.880879	0.916425	0.461012	0.698101	0.440571	0.0873232	0.136593	-0.054231	-0.278478	-0.0863754	-0.194315	-0.0640603	1
-1.06318	-0.619414	-0.249355	0.478772	0.581022	0.371096	-0.334773	-0.315793	0.0739858	0.952817	0.998005	0.698394	-0.25703	1.28667	0.737813	0.909787	0.102392	1.30786	0.174593	1.37936	0.707353	1.68907	0.722702	0.347993	0.363944	0.513343	0.428363	0.711876	0.719905	-0.361943	0.0961866	-0.199994	-0.340452	-0.0218716	0.0139424	0.04078	1
-0.645423	-0.67578	-0.463713	0.165473	0.230265	0.216617	0.074434	-0.478816	-0.273817	0.474734	0.4853	0.430976	-0.238252	1.17523	0.514904	0.689293	0.407544	1.17938	-0.0652966	1.03244	0.130634	0.391891	0.368544	0.314589	0.363726	0.647526	0.655798	0.743988	0.484532	-0.185045	0.115699	-0.108421	-0.17868	-0.00931302	-0.132191	0.060377	1
0.0458622	-0.870443	-0.679942	-0.0927418	-0.150131	-0.0108749	0.609276	-0.882315	-0.639609	0.0395368	-0.0650696	0.0564251	-0.16462	1.02373	0.138651	0.230118	0.158261	0.996946	0.377218	0.69484	-0.0181968	-0.364797	0.414538	0.882238	0.894944	0.796993	0.369831	0.759423	0.56879	-0.0965953	0.284339	-0.426528	0.47336	0.471665	-0.100242	-0.228181	1
0.617225	-0.932956	-0.841926	-0.135826	-0.405377	-0.221398	0.901279	-1.06269	-0.891055	-0.0993696	-0.40626	-0.248185	-0.0731668	0.389403	-0.135784	-0.0192305	-0.27807	0.308236	0.330016	0.123221	-0.398247	0.463956	0.578739	0.532524	0.574962	0.768408	0.911354	0.763077	0.733643	0.154011	0.436516	0.0367685	0.364212	0.134359	-0.457498	-0.416159	1
1.04212	-1.19467	-1.10064	-0.665179	-0.672446	-0.381243	1.33513	-1.39921	-1.19225	-0.683117	-0.701312	-0.446635	0.203867	-0.157909	-0.692513	-0.500698	-0.108235	-0.231237	-0.127248	-0.620246	-1.0547	-0.196644	0.301852	0.675535	0.679992	0.927554	0.855313	0.734022	0.403937	0.375134	0.123038	0.122298	0.233116	0.0241463	-0.155517	0.11339	1
1.25374	-1.19026	-1.16628	-0.742899	-0.71871	-0.404828	1.40723	-1.4231	-1.27805	-0.785372	-0.759206	-0.48076	0.297631	-0.354185	-0.939173	-0.717684	-0.0893792	-0.413116	0.217093	-0.813632	-1.3311	-0.364797	0.0557805	0.661063	0.756944	1.01113	0.686569	0.757401	0.184133	1.37756	0.30006	0.0135939	0.736242	0.309636	-0.0934987	-0.194386	1
0.935217	-1.36905	-1.25163	-0.957374	-0.783666	-0.441677	1.54594	-1.57537	-1.34738	-0.97806	-0.811098	-0.512995	0.43015	-0.4985	-1.1257	-0.859275	0.0440103	-0.543617	-0.0529539	-1.09531	-1.54371	-0.79719	-1.46204	-1.32981	-1.3365	-1.47706	-1.48273	-1.54016	-1.4644	1.52498	0.255491	-0.0399241	0.742822	0.345995	-0.120037	-0.152405	1
1.1093	-1.23589	-1.20342	-0.857323	-0.735761	-0.419799	1.44631	-1.4463	-1.30511	-0.886015	-0.767533	-0.491913	0.372258	-0.397878	-1.04581	-0.81571	0.021599	-0.452437	-0.347225	-0.961925	-1.46664	-0.580994	-0.0546066	0.513838	0.708665	0.855146	0.582361	0.70316	0.0742313	1.25963	0.251684	-0.132787	0.944594	0.491341	0.0607602	-0.201188	1
0.616155	-1.12761	-1.07165	-0.706341	-0.646679	-0.373382	1.22838	-1.24534	-1.12407	-0.679951	-0.648646	-0.421104	0.182184	-0.0827148	-0.693899	-0.555034	0.206996	-0.160254	-0.686947	-0.453856	-1.19024	-0.556972	0.414538	0.116879	0.174688	0.389317	0.380746	0.514103	0.513839	0.555309	0.59828	0.199502	0.642803	0.152833	-0.182237	-0.557067	1
-0.768641	-0.500064	-0.574585	-0.0506341	-0.121028	-0.147373	0.128064	-0.148543	-0.373464	0.263685	0.0846591	-0.0588966	-0.177677	0.442069	0.0891588	0.174186	-0.113006	0.360583	0.281272	0.371995	-0.0819814	0.0778909	0.255857	0.36494	0.46891	0.616753	0.926128	0.690495	0.348986	-0.12327	0.329759	0.0409736	0.22124	0.0699438	0.013264	-0.249892	1
-0.646706	-0.354284	-0.232846	0.183767	0.316822	0.153531	-0.158922	-0.114411	-0.0365998	0.424586	0.532183	0.307255	-0.281458	0.97399	0.481674	0.569074	-0.142869	0.935925	0.613342	0.849897	0.683434	-0.364797	2.31412	0.352465	0.256436	0.364758	0.734286	0.681405	2.199	-0.361943	0.227254	-0.0870673	0.84538	0.419836	0.343216	-0.129583	1
-0.400351	-0.40881	-0.110345	0.11876	0.118167	0.0326284	-0.0107883	-0.268628	0.0511716	0.290152	0.245458	0.114344	-0.247134	0.75131	0.289669	0.263193	0.154804	0.686883	0.309937	0.725132	0.239599	-0.316753	0.202963	0.174058	0.273447	0.475215	0.301162	0.621914	0.110865	-0.198148	0.0853788	0.318847	0.272963	-0.0817242	-0.430714	0.0408686	1
-0.793334	-0.516945	-0.416478	-0.124937	-0.0384149	-0.0976157	0.0814988	-0.202411	-0.183613	0.150641	0.183366	0.0107664	-0.216627	0.59864	0.303742	0.316134	0.187036	0.522146	0.835045	0.633445	-0.0102237	-0.148601	0.273105	0.293175	0.352888	0.656906	0.771863	0.822689	0.56879	-0.391426	0.266137	0.129793	0.613938	0.184016	-0.11726	-0.175898	1
-0.500822	-0.784723	-0.609825	-0.288298	-0.227598	-0.168211	0.443143	-0.590254	-0.441298	-0.0596128	-0.0670969	-0.0929983	-0.175	0.593628	-0.00772412	-0.070025	0.20841	0.519423	0.121154	0.496065	-0.0979275	-0.79719	-1.46204	-1.32981	-1.3365	-1.47706	-1.48273	-1.54016	-1.4644	0.0618764	0.278103	-0.159764	0.525809	0.327268	-0.554955	-0.253382	1
-0.0293891	-0.648101	-0.656893	-0.389499	-0.334445	-0.242453	0.576773	-0.556373	-0.59576	-0.289609	-0.271444	-0.241988	-0.130104	0.263495	-0.160297	-0.0891852	0.157268	0.177087	0.412753	0.0946673	-0.326489	-0.0765351	-0.0408082	0.182356	0.0901192	0.419722	0.907428	0.688392	-0.0356706	-0.0741319	0.230756	-0.211298	0.495721	0.34654	-0.137766	-0.167141	1
-0.399186	-0.344184	-0.460004	-0.206198	-0.201681	-0.143924	0.185779	-0.093538	-0.32347	-0.0472483	-0.0974608	-0.101531	-0.182062	0.380178	-0.110619	-0.398284	1.11435	0.299969	-0.193614	0.435965	-0.238785	-0.79719	-1.46204	-1.32981	-1.3365	-1.47706	-1.48273	-1.54016	-1.4644	-0.0425429	0.229135	-0.177828	0.0132878	0.117107	-0.403907	-0.103165	1
-0.319958	-0.522085	-0.5033	-0.296576	-0.266679	-0.168601	0.343031	-0.325984	-0.370337	-0.148503	-0.170539	-0.13177	-0.201384	0.305151	-0.313809	-0.273245	0.155336	0.220234	0.260305	0.0615678	-0.167028	-0.220666	0.308751	0.189711	0.314724	0.554027	0.53993	0.788767	0.513839	-0.185045	0.0576984	-0.0134953	1.01674	0.447811	0.366936	0.254706	1
-0.0424074	-0.708338	-0.778091	-0.507835	-0.473324	-0.280786	0.700308	-0.604283	-0.728392	-0.408694	-0.422745	-0.285292	-0.124356	0.040295	-0.30122	-0.134612	-0.255072	-0.0425939	-0.0199623	-0.212012	-0.462031	-0.333912	0.324849	0.630832	0.648532	0.81034	0.298331	0.818446	0.403937	-0.172409	0.318281	0.203363	0.256106	-0.0166866	-0.335753	-0.292893	1
0.484645	-0.851713	-0.947074	-0.656026	-0.616779	-0.36288	1.00937	-0.895852	-0.982845	-0.634	-0.620515	-0.411463	0.0114519	-0.320236	-0.631913	-0.438656	-0.166574	-0.383088	0.0611515	-0.540848	-0.815504	-0.79719	-1.46204	-1.32981	-1.3365	-1.47706	-1.48273	-1.54016	-1.4644	0.0557341	0.301479	0.0185983	0.237087	0.0908043	-0.311084	-0.275348	1
1.10974	-0.817769	-1.07723	-0.76287	-0.706791	-0.40312	1.18035	-0.987697	-1.18347	-0.807835	-0.747748	-0.479269	0.150451	-0.601013	-0.893242	-0.658537	-0.184297	-0.639891	0.114015	-0.922496	-1.1238	-0.79719	-1.46204	-1.32981	-1.3365	-1.47706	-1.48273	-1.54016	-1.4644	0.52255	0.261779	-0.0326746	0.80307	0.367489	-0.211288	-0.239036	1
0.675046	-1.13865	-1.20829	-0.909427	-0.775108	-0.4419	1.36683	-1.25367	-1.28824	-0.914751	-0.797003	-0.510253	0.276389	-0.582654	-1.07333	-0.814192	0.0691863	-0.621802	0.286593	-1.08294	-1.39754	-0.580994	0.000586943	-0.0788384	0.148927	0.657854	0.440237	0.812103	0.184133	1.08273	0.335385	0.137191	0.534524	0.145066	-0.200608	-0.318944	1
0.917475	-1.26656	-1.2578	-0.967963	-0.801149	-0.448337	1.49709	-1.44623	-1.35489	-0.98973	-0.830819	-0.521515	0.345983	-0.616719	-1.2693	-0.982267	0.223228	-0.653854	-0.261645	-1.18707	-1.68989	-0.580994	0.138571	0.155598	0.404398	0.691113	0.378494	0.727163	0.294035	0.728932	0.357147	-0.0932437	0.883382	0.440126	-0.261514	-0.336335	1
0.613136	-1.26332	-1.24434	-0.984413	-0.791564	-0.447689	1.45527	-1.38987	-1.32201	-0.989256	-0.80971	-0.513546	0.335451	-0.639833	-1.21289	-0.944618	0.0897741	-0.67462	0.0162985	-1.20305	-1.6447	-0.79719	-1.46204	-1.32981	-1.3365	-1.47706	-1.48273	-1.54016	-1.4644	1.28911	0.32939	-0.0218886	0.737502	0.332401	-0.00247808	-0.285395	1
0.522872	-1.1618	-1.16847	-0.879269	-0.713068	-0.404073	1.31923	-1.25923	-1.22951	-0.866639	-0.71789	-0.456205	0.303468	-0.0765762	-0.862653	-1.42938	2.26682	-0.152961	-1.12921	-0.30817	-1.2992	-0.79719	-1.46204	-1.32981	-1.3365	-1.47706	-1.48273	-1.54016	-1.4644	0.489791	0.104906	0.0535204	-0.291515	-0.159488	-0.1249	0.0267324	1
-1.25229	-0.535093	-0.757838	-0.382331	-0.420707	-0.312405	0.169821	0.11144	-0.474504	0.00680773	-0.20413	-0.248945	-0.0966238	-0.22606	-0.528764	-0.444794	0.818114	-0.294249	0.150582	0.0460887	-0.645412	-0.436863	0.773296	-0.0599645	0.0273741	0.239595	-0.101986	0.646504	0.733643	0.129442	0.330011	0.0419116	0.462913	0.173789	-0.0680438	-0.0834339	1
-1.33398	-0.52275	-0.597437	-0.203662	-0.235254	-0.17319	-0.0355779	0.114926	-0.236444	0.269241	0.0669938	-0.0198469	-0.195122	0.316469	-0.213464	-0.112383	0.512405	0.234229	0.68042	0.386625	-0.321174	-0.179486	0.386942	0.508892	0.42213	0.507117	0.241658	0.646964	0.184133	-0.193468	0.27382	0.00307622	0.308389	0.131336	-0.257201	-0.069368	1
-1.35366	-0.92176	-0.638192	-0.28695	-0.0331693	-0.00434915	0.159398	-0.474715	-0.255935	0.162435	0.377325	0.260308	-0.264084	1.10167	0.148659	0.296959	0.542369	1.08109	0.227054	0.8798	-0.167028	-0.364797	0.943476	0.227202	0.238688	0.51928	0.601428	0.718028	0.880179	-0.361943	0.183547	-0.321237	0.29399	0.328216	-0.0826362	-0.0716118	1
-1.30793	-0.551174	-0.291135	0.204072	0.14129	0.0874238	-0.312289	-0.0204567	0.159311	0.726541	0.507353	0.339684	-0.309058	0.980958	0.337934	0.456969	0.235302	0.94269	0.0505413	0.928408	0.133292	0.391891	0.320414	0.394025	0.41818	0.593195	0.675681	0.738929	0.466738	-0.568325	-0.063831	-0.038494	-0.52339	-0.202063	-0.169096	0.628641	1
-1.22237	-0.618192	-0.501783	-0.0339225	-0.0599666	-0.0337968	-0.0322737	-0.118064	-0.156715	0.407383	0.232529	0.151741	-0.285184	0.74408	0.277819	0.494088	0.325566	0.677883	0.341313	0.708502	-0.342435	-0.364797	0.819291	0.251419	0.177915	0.592856	1.16244	0.74336	0.990081	-0.627291	0.602043	0.171895	0.649779	0.173136	-0.34298	-0.617342	1
-1.16721	-0.721004	-0.513768	0.0280831	-0.21382	-0.127784	0.077898	-0.27127	-0.160195	0.512959	0.038724	0.0123062	-0.260218	0.492169	-0.0319434	0.0924114	0.127154	0.411848	0.261886	0.524047	-0.342435	0.64412	0.445201	0.376145	0.424915	0.539793	0.650193	0.659113	0.501628	-0.427461	0.631522	0.0662907	0.302775	0.0893222	-0.467977	-0.54725	1
-1.13515	-0.327628	-0.0251641	0.404846	0.238018	0.0176786	-0.457769	0.126532	0.380828	0.826735	0.530271	0.169977	-0.277662	0.551387	0.622079	0.713651	-0.00602211	0.4724	1.27638	0.966817	0.308699	0.608087	0.569934	0.257637	0.278675	0.495467	0.592866	0.669558	0.534773	-0.656774	0.111219	-0.0767482	-0.483697	-0.160954	-0.732413	-0.0705368	1
-0.430385	-0.40198	-0.0866577	0.340329	0.17868	0.0791795	-0.0700421	-0.265407	0.0702443	0.515048	0.288799	0.156499	-0.286543	0.718031	0.167121	0.220826	0.18937	0.652034	-0.205557	0.757812	0.31933	-0.148601	0.40419	0.454653	0.455621	0.64424	0.668549	0.738545	0.431413	-0.686257	0.170862	-0.812635	0.935064	0.912979	-0.136402	-0.0609545	1
-0.181552	-0.544233	-0.40941	-0.10145	-0.151038	-0.106902	0.309395	-0.427417	-0.305165	0.0302092	-0.0701471	-0.0724653	-0.24402	0.519038	0.14401	0.276386	-0.224283	0.438138	0.144672	0.398972	0.0562186	0.554038	0.331748	0.538506	0.601371	0.760311	0.837077	0.797763	0.5578	-0.38037	0.409635	0.0747888	0.565047	0.197335	0.114854	-0.396285	1
-0.967449	-0.697069	-0.480961	-0.1378	-0.226476	-0.154744	0.167788	-0.316198	-0.165682	0.217282	-0.0148007	-0.0504474	-0.241159	0.498702	-0.233537	-0.315629	0.841719	0.416601	-0.231896	0.470973	-0.289281	0.14867	0.470882	0.451226	0.484595	0.677365	0.993132	0.755771	0.550473	-0.196101	0.377134	-0.115923	0.216362	0.166092	-0.491524	-0.420454	1
-1.42506	-0.889548	-0.622226	-0.244487	-0.313413	-0.193398	0.236202	-0.403616	-0.228877	0.201796	-0.0388541	-0.0531429	-0.243682	0.461752	-0.0903538	0.0426248	0.308404	0.381041	-0.010433	0.467048	-0.541762	-0.256699	0.414538	-0.137212	-0.225477	0.236633	0.72395	0.633972	0.403937	-0.269809	0.37788	0.131612	-0.0893086	-0.121015	-0.496923	-0.420593	1
-1.45575	-0.592157	-0.498967	-0.155707	-0.240151	-0.152638	-0.0715227	0.0827312	-0.0865931	0.319553	0.0333811	0.00149018	-0.263325	0.385396	-0.206444	-0.127116	0.410409	0.303276	0.207892	0.359063	-0.515185	0.418915	0.361645	0.735547	0.710795	0.737855	0.414868	0.798695	0.440571	0.0250226	0.374287	-0.492136	0.412656	0.48652	-0.298005	-0.333442	1
-1.0117	-0.838133	-0.675508	-0.219127	-0.367735	-0.229618	0.37811	-0.450492	-0.421663	0.117847	-0.192304	-0.154106	-0.216543	0.238807	-0.117608	0.0223288	0.0417673	0.152284	0.0732427	0.190316	-0.480635	-0.179486	0.152369	0.516294	0.430714	0.49832	0.407508	0.709817	0.184133	-0.0741319	0.317092	0.162147	0.282972	0.0207343	-0.335362	-0.205507	1
-0.801569	-0.820782	-0.808613	-0.441754	-0.469975	-0.268024	0.555895	-0.487174	-0.636547	-0.189987	-0.341001	-0.217638	-0.170865	0.254031	-0.505202	-0.381927	0.0853614	0.168539	0.176167	-0.0867418	-0.85537	-0.0765351	0.552522	0.310815	0.241848	0.653987	1.60375	0.758151	0.623741	0.129442	0.388292	-0.230953	0.457773	0.34245	-0.296303	-0.34903	1
-0.755776	-0.908396	-0.748873	-0.375697	-0.435608	-0.256007	0.596687	-0.674917	-0.56489	-0.118724	-0.306063	-0.204075	-0.160843	0.231972	-0.348394	-0.315939	0.220197	0.143912	0.160515	0.134699	-0.703881	0.463956	0.452714	0.20621	0.303415	0.500518	0.686899	0.689935	0.572453	0.154011	0.575614	-0.304066	0.829207	0.548743	-0.66584	-0.600964	1
-0.881774	-0.768254	-0.564344	-0.178828	-0.303513	-0.215404	0.316643	-0.439656	-0.311038	0.148584	-0.127789	-0.145416	-0.195134	0.20434	-0.163576	-0.0987352	0.282323	0.116929	0.655709	0.404598	-0.414193	0.163683	0.269655	0.183079	0.200485	0.519046	0.606642	0.68499	0.321511	0.0311649	0.205453	-0.236036	1.70014	0.88249	0.0860279	-0.154604	1
-1.47043	-0.502942	-0.3285	0.0497263	0.0444912	0.0232227	-0.35412	0.154325	0.169647	0.600559	0.446317	0.278671	-0.288096	0.84607	0.261423	0.381931	0.134178	0.793629	0.313319	0.767844	0.359196	-0.472895	0.593917	0.378205	0.322964	0.468637	0.516774	0.600457	0.458888	-0.597808	0.326623	-0.117938	1.12236	0.558858	0.0990738	-0.269048	1
-1.62445	-0.683882	-0.0862375	0.315866	0.540691	0.367358	-0.616405	-0.16192	0.536837	0.996112	1.18019	0.853086	-0.327456	1.31945	0.828753	1.09975	0.17561	1.34283	0.889312	1.41959	0.603703	0.283792	1.41196	0.219186	0.10293	0.351353	0.723491	0.726732	1.50296	-0.568325	0.0769503	-0.114764	0.139299	0.132066	0.347097	0.0968697	1
-1.32869	-0.496253	0.406985	0.645932	0.96541	0.365345	-0.826835	-0.151417	0.942093	1.14	1.46576	0.671508	-0.322235	1.0679	1.12087	1.37154	-0.145352	1.04129	1.08663	1.58191	0.922626	0.391891	1.37859	0.287653	0.214191	0.435541	0.536867	0.710837	1.34909	-0.715741	-0.0559623	-0.00481014	-0.176204	-0.07313	0.0308764	0.266864	1
-0.186276	-0.288138	-0.114652	0.348511	0.388758	0.287477	-0.100167	-0.228418	-0.0433742	0.44514	0.469504	0.381217	-0.308265	1.11599	0.651926	0.890967	-0.189238	1.0973	0.168571	0.911814	0.489422	0.283792	0.504228	0.239107	0.256282	0.518871	0.51717	0.762163	0.541315	-0.627291	-0.0468391	-0.00405638	-0.291361	-0.123364	-0.00236151	0.352201	1
-0.922913	-0.363579	-0.0565754	0.358128	0.388992	0.181669	-0.374308	-0.0317198	0.254087	0.703346	0.6687	0.372522	-0.319467	0.908118	0.419282	0.595849	0.426058	0.858558	0.0809882	0.971049	0.391088	0.391891	0.541023	0.157332	0.1699	0.480825	0.528211	0.675314	0.660375	-0.656774	0.177932	0.260443	-0.293653	-0.289998	-0.519581	-0.0663865	1
-0.53647	-0.365334	-0.182099	0.218287	0.152224	0.0589913	-0.0907993	-0.154516	0.00535961	0.434945	0.308138	0.159553	-0.3017	0.839125	0.508125	0.707072	-0.255462	0.781669	0.847555	0.706576	0.470819	0.0675958	0.469732	0.191445	0.134477	0.456486	0.52316	0.691164	0.491859	-0.745224	0.0924026	0.273351	-0.399645	-0.343883	-0.642862	0.00423	1
-0.155503	-0.243154	-0.235112	0.357679	0.169828	0.100292	-0.00992177	-0.161957	-0.184832	0.453026	0.228743	0.149157	-0.297904	0.70664	0.262161	0.405577	0.145478	0.637072	0.893572	0.577943	0.096084	-0.0405024	0.409939	0.143527	0.224094	0.560596	0.851674	0.79019	0.550473	-0.686257	0.253768	-0.126043	0.906277	0.47056	-0.0410544	-0.228653	1
-0.668634	-0.317635	-0.256183	0.302613	0.155009	0.122412	-0.168308	-0.0361458	-0.0521873	0.581476	0.34396	0.266901	-0.289989	0.829285	0.181354	0.0335924	1.06591	0.773024	-0.688068	0.823751	0.0721648	0.824283	1.03818	0.211358	0.241592	0.498608	0.806655	0.673727	1.06139	-0.420909	-0.0358914	0.137658	-0.75905	-0.414213	-0.884749	0.364837	1
-1.58677	-0.501303	-0.162939	0.528228	0.585158	0.498515	-0.720863	0.0682785	0.359239	1.23479	1.18708	1.03053	-0.348629	1.43399	0.80691	1.09818	0.311889	1.48693	0.806838	1.39141	0.529288	0.499989	0.520786	0.0567861	0.116201	0.478037	0.829334	0.619035	0.447898	-0.774707	-0.217784	0.0806232	-0.819853	-0.40477	-0.538788	0.866197	1
-1.34989	-0.465753	-0.0844679	0.539718	0.305128	0.275663	-0.547219	0.0208024	0.389218	1.14203	0.715352	0.615487	-0.337862	1.07122	0.484593	0.746825	0.199407	1.04902	0.51292	1.102	0.298069	1.04048	0.726152	0.0485231	0.0355562	0.370885	0.694848	0.739675	0.79012	-0.656774	0.0413294	-0.203717	-0.0113512	0.122673	0.158513	0.137832	1
-0.442095	-0.496202	-0.301232	0.146384	-0.02135	0.015426	0.0864762	-0.315729	-0.131667	0.370021	0.115609	0.111472	-0.290114	0.683793	0.252792	0.499032	0.135978	0.613028	0.887704	0.533519	0.0588763	-0.0405024	0.446735	-0.114038	-0.0826998	0.207294	0.492262	0.683716	0.495522	-0.597808	0.253768	0.311529	-0.398002	-0.367082	-1.01611	-0.22248	1
-0.103721	-0.752139	-0.566873	-0.010618	-0.192531	-0.0959893	0.474762	-0.703765	-0.48491	0.158736	-0.0989918	-0.040078	-0.259974	0.579088	0.082367	0.284052	0.0202987	0.504559	0.885293	0.311876	-0.167028	0.373874	0.533204	0.0703615	0.0585603	0.41927	1.13065	0.69584	0.711663	-0.288235	0.540006	0.332215	-0.181552	-0.286503	-0.57464	-0.457179	1
-0.541155	-0.538504	-0.467871	0.126113	-0.119763	-0.0604739	0.156305	-0.313786	-0.292509	0.407655	0.0344086	0.0369458	-0.267162	0.681926	0.219387	0.331952	0.327646	0.610943	0.30559	0.61683	-0.30257	0.283792	0.447654	0.0797763	0.115582	0.410637	0.575949	0.71517	0.469878	-0.479876	0.317738	-0.033213	0.39774	0.192673	-0.404067	-0.292245	1
-0.157221	-0.809323	-0.61378	0.0253252	-0.0188337	0.123549	0.437261	-0.760378	-0.535623	0.204892	0.103234	0.243319	-0.274831	1.19807	0.351803	0.611699	0.0407963	1.19646	0.0621627	0.75008	0.0402725	0.716185	0.367394	0.158807	0.180756	0.554011	1.09291	0.755631	0.504681	-0.302977	0.28965	0.152612	-0.214503	-0.188266	-0.236057	-0.256589	1
-1.15945	-0.434028	-0.214137	0.688585	0.581401	0.552674	-0.5249	-0.0455517	0.11506	1.20284	0.965847	0.928736	-0.344606	1.42137	0.955153	1.26232	-0.0632974	1.46733	0.422461	1.28225	0.69938	0.716185	0.739786	0.254971	0.308129	0.576878	0.648798	0.706269	0.827845	-0.745224	0.456529	0.249243	-0.610381	-0.41985	-0.617019	-0.535243	1
-0.564055	-0.554417	-0.224368	0.408529	0.225713	0.191136	-0.0550305	-0.390816	-0.0229825	0.684245	0.405202	0.343234	-0.309654	1.03866	0.646366	0.879943	0.053719	1.0086	0.540711	0.931055	0.407034	1.47287	0.511754	0.188349	0.190826	0.536427	0.862592	0.719888	0.62474	-0.774707	0.447634	-0.323765	0.576724	0.451976	-0.131796	-0.520484	1
-0.147141	-0.581227	-0.496643	0.185702	-0.0462725	0.0287162	0.295139	-0.508879	-0.428249	0.340123	0.0337527	0.0925145	-0.267268	0.788844	0.27952	0.493973	0.209185	0.727477	0.114034	0.507173	0.141265	1.12456	0.425216	0.24335	0.25257	0.617178	0.663319	0.652203	0.439263	-0.645855	0.429388	-0.313515	1.66791	0.917087	-0.282123	-0.511353	1
1.2537	-0.444965	-0.179153	0.592062	0.632236	0.353032	0.32196	-0.802024	-0.407839	0.323633	0.411122	0.255444	-0.0957312	1.09888	1.23846	1.32694	-1.33827	1.07663	0.226296	0.755403	1.00236	0.608087	0.536095	1.58794	1.51881	1.02768	0.538864	0.63925	0.571407	-0.391426	-0.356037	-0.0933492	-0.152821	-0.00757784	1.01551	1.22936	1
0.971645	-0.223716	0.0571409	0.951832	0.31494	0.117415	0.138768	-0.535642	-0.154324	0.685952	0.151125	0.031841	-0.050178	0.642441	0.250393	0.034742	-0.414859	0.568688	-0.785764	0.566696	0.710011	0.608087	0.540038	1.81007	1.80344	1.13699	0.601177	0.715013	0.574023	-0.037629	-0.530965	-0.544462	-0.107215	0.294639	1.43928	1.60047	1
1.32513	-0.326048	0.0299845	0.549161	-0.156593	-0.117793	0.406575	-0.67186	-0.204651	0.297254	-0.288802	-0.21663	0.0621075	0.0445431	0.71248	0.614146	-1.32697	-0.0415785	0.171521	0.339325	0.59573	2.02537	1.12309	2.41119	2.47556	1.39751	0.977163	0.657591	1.17875	0.948417	-0.279736	-0.179353	0.294533	0.239596	1.02875	0.953951	1
1.02143	-0.23909	0.0176875	0.539455	-0.241705	-0.165315	0.324879	-0.51252	-0.156277	0.351031	-0.342004	-0.248188	0.0923096	-0.189091	0.440392	0.360826	-1.13798	-0.265349	0.46455	0.243082	0.391088	1.77658	0.817254	1.63443	1.59066	1.04988	0.749013	0.662732	0.865525	0.662946	-0.158931	-0.233473	0.545639	0.381997	0.853253	0.626503	1
1.01932	-0.415151	-0.370611	0.179692	-0.426863	-0.267248	0.580464	-0.635334	-0.49423	0.0683044	-0.493851	-0.34336	0.172927	-0.306482	0.179348	0.167072	-0.784285	-0.374098	0.202541	-0.0370458	-0.0128814	1.63502	0.760418	1.64288	1.72424	1.15081	0.905405	0.668996	0.841713	1.14907	-0.240295	-0.364115	0.56648	0.472818	1.01389	0.798214	1
1.36862	-0.58301	-0.427356	0.0191354	-0.474639	-0.266355	0.766784	-0.8723	-0.588387	-0.12829	-0.5564	-0.353024	0.259369	-0.281741	-0.0385098	-0.103388	-0.693636	-0.351264	0.229598	-0.0687244	-0.076666	2.50581	0.54578	2.25775	2.31829	1.2924	0.525165	0.635047	0.636854	1.32515	-0.156778	-0.311008	0.465743	0.396029	0.910344	0.663412	1
1.15964	-0.714328	-0.724144	-0.3521	-0.602375	-0.339335	0.948534	-0.925897	-0.834798	-0.423954	-0.655195	-0.415508	0.35451	-0.461628	-0.266458	-0.24683	-0.629015	-0.516249	0.122813	-0.446958	-0.44077	0.403901	0.31565	1.51968	1.69933	1.12939	0.452058	0.65981	0.303194	1.3579	-0.204846	-0.102255	0.871734	0.440736	1.0799	0.725873	1
0.971128	-0.70164	-0.704931	-0.324662	-0.574685	-0.320238	0.893291	-0.877647	-0.792905	-0.372505	-0.617312	-0.387949	0.322685	-0.393599	-0.222893	-0.187685	-0.822512	-0.454481	-0.131967	-0.405927	-0.432797	0.418915	1.23554	1.97691	2.09803	1.38158	1.05401	0.64854	1.31063	1.20435	-0.0310753	-0.391494	0.342101	0.393004	0.646159	0.442	1
0.886325	-0.276225	-0.287583	0.0727063	-0.353548	-0.209713	0.468362	-0.466502	-0.404048	-0.0279814	-0.420138	-0.278885	0.103235	-0.221683	-0.0548086	-0.116472	-0.273682	-0.294214	-0.301848	-0.07059	-0.0793237	1.56746	0.480204	1.51778	1.82298	1.28251	1.02574	0.683222	0.562575	1.57289	-0.135347	-0.504376	0.850734	0.68349	0.868621	0.541171	1
0.721959	-0.108979	-0.0103971	0.40343	-0.152961	-0.100411	0.20489	-0.308299	-0.137295	0.278899	-0.230134	-0.16404	-0.000522508	0.10418	0.307425	0.14975	-0.419087	0.017336	-0.325096	0.313163	0.404376	0.721333	0.842617	2.46512	2.40475	1.38692	0.954965	0.641121	0.877562	0.347055	0.0150392	-0.377686	0.322428	0.375856	0.83908	0.510824	1
0.89387	-0.403886	-0.272668	0.263369	-0.352205	-0.218097	0.494521	-0.606116	-0.38634	0.159551	-0.417593	-0.287266	0.0974729	-0.160014	0.0370469	0.0202162	-0.506573	-0.237582	0.0249255	0.00593621	-0.0500891	0.689161	0.99637	1.6503	1.69714	1.18531	0.777198	0.698751	1.04503	0.669966	-0.266139	-0.471443	0.57858	0.545261	0.922062	0.833387	1
1.15643	-0.653549	-0.681165	-0.361484	-0.594822	-0.332096	0.908131	-0.864542	-0.794307	-0.437812	-0.649536	-0.408698	0.316682	-0.443263	-0.317964	-0.324197	-0.667704	-0.499797	0.0232277	-0.40069	-0.438112	1.77014	0.86793	2.02998	2.10283	1.28037	0.651161	0.633626	0.883842	1.0385	0.0128807	-0.285924	1.02354	0.621357	0.827844	0.401152	1
1.22168	-0.883873	-0.86242	-0.518248	-0.642587	-0.355767	1.10801	-1.10765	-0.966335	-0.574457	-0.690079	-0.430386	0.416836	-0.403467	-0.603546	-0.516071	-0.265035	-0.463366	-0.124214	-0.560761	-0.634781	0.0675958	0.74018	1.23236	1.23645	0.963631	0.620189	0.669054	0.814238	1.52498	0.00809513	-0.378713	0.806333	0.585607	0.871762	0.33271	1
0.711713	-0.53578	-0.236587	0.0550039	-0.342319	-0.208231	0.520307	-0.691838	-0.297355	0.00905213	-0.384452	-0.262486	0.0944175	0.0943145	-0.0519929	-0.456855	0.908699	0.00708607	-0.781931	0.302123	-0.0341429	1.41625	1.08203	1.5928	1.67985	1.12225	0.903817	0.640335	1.10456	0.86652	0.0144125	-0.341726	0.358141	0.368768	0.602108	0.319982	1
-1.09994	-1.35584	-1.11809	-0.773437	-0.774957	-0.437519	1.11729	-1.15573	-0.960636	-0.493264	-0.699562	-0.439309	0.500697	-0.500654	-1.02276	-0.87148	0.211476	-0.549851	-0.530368	-0.51128	-1.34704	0.592644	0.702694	1.31367	1.34813	1.01579	0.732465	0.690267	0.764782	1.02797	0.0463554	-0.797541	1.38511	1.098	1.47755	0.276317	1
-1.9475	-1.48639	-1.16693	-0.934096	-0.795437	-0.452621	1.06232	-1.09643	-0.87196	-0.576764	-0.651205	-0.411844	0.392741	-0.247106	-0.922707	-0.804591	0.440674	-0.319179	-0.594208	-0.441499	-1.75101	0.403901	0.555972	1.66384	1.74818	1.15566	0.815984	0.660751	0.623741	0.686345	0.0842347	-0.636105	0.904764	0.789333	0.86911	0.317232	1
-1.83938	-1.58792	-1.31987	-1.06293	-0.867833	-0.483193	1.36216	-1.33362	-1.20418	-0.840194	-0.801236	-0.48249	0.719875	-0.579507	-1.54534	-1.31937	1.15967	-0.622126	-0.80079	-0.937446	-2.05133	0.175694	0.667509	1.83934	1.88851	1.1173	0.52435	0.598349	0.733643	0.90583	0.286451	-0.975585	1.37855	1.20667	1.02196	-0.0203932	1
-1.20614	-1.59828	-1.34263	-1.08346	-0.881782	-0.48543	1.52577	-1.52917	-1.32098	-0.963414	-0.860497	-0.514753	0.963155	-0.671697	-1.4708	-1.26513	0.801388	-0.702363	-0.827425	-1.12257	-1.95034	-0.472895	0.600816	1.14918	1.45407	1.27274	0.876175	0.646489	0.678692	1.58394	0.0971049	-0.787681	0.90987	0.886464	0.538123	0.177023	1
0.804066	-0.508438	-0.750268	-0.353664	-0.584444	-0.307827	0.783829	-0.61063	-0.826477	-0.38339	-0.620376	-0.368348	0.221005	-0.268369	-0.217263	-0.292108	-0.42896	-0.338781	0.0448195	-0.398039	-0.411535	0.412481	1.09641	1.90836	2.12092	1.28475	1.13407	0.624077	1.13662	0.985856	-0.0921766	-0.137919	0.150567	0.151436	0.60159	0.488121	1
0.909016	-0.856211	-0.93673	-0.62857	-0.695474	-0.385962	1.09677	-1.00027	-1.0109	-0.647258	-0.727879	-0.454107	0.447161	-0.546215	-0.647276	-0.524817	-0.124476	-0.591022	-0.256048	-0.710875	-0.913839	0.0675958	0.7388	1.657	1.6383	1.08659	0.484413	0.611085	0.733643	1.90826	0.0543351	-0.272281	0.757995	0.498065	0.619377	0.272164	1
0.343962	-0.432994	-0.319504	-0.0290375	-0.309231	-0.179646	0.412689	-0.479201	-0.320285	-0.00385549	-0.316088	-0.207741	0.0207242	0.0779624	-0.399059	-0.685275	0.0824967	-0.00925217	-0.04197	0.0106618	-0.12982	0.0135467	1.05478	0.770993	0.820095	0.695161	0.355622	0.620624	0.975427	0.338281	-0.0775299	-1.59075	1.26691	1.54368	1.29928	0.491316	1
0.0451241	0.239637	1.50089	1.79666	0.884305	0.328109	-0.831185	-0.0201934	1.25709	1.49501	0.693449	0.260857	-0.208484	0.480451	1.226	1.0457	-1.26925	0.397588	0.669283	1.03838	1.48074	0.499989	0.914828	1.42318	1.43555	1.02885	0.909211	0.70206	0.940887	-0.185045	-0.420366	-1.07732	0.350092	0.825958	1.31501	1.46888	1
0.133783	-0.00845082	0.553139	1.06185	0.474465	0.193161	-0.351596	-0.149387	0.465891	0.959345	0.398656	0.171657	-0.205163	0.606676	0.548807	0.410142	-0.700557	0.530309	-0.0693037	0.745483	1.01299	0.932382	0.82297	1.61395	1.5728	1.03941	0.749268	0.710088	0.825228	-0.656774	-0.315857	-0.296708	-0.0542959	0.162351	0.880542	1.01368	1
0.614072	0.132231	0.678186	1.24598	0.311203	0.112148	-0.265286	-0.162015	0.440121	0.953609	0.147279	0.0263863	-0.162975	0.414039	0.711715	0.627706	-0.926645	0.330521	0.0323176	0.744572	0.917311	1.47287	1.01208	1.6193	1.59505	1.13492	1.07547	0.680369	1.08167	-0.509359	-0.179296	-0.160509	0.943273	0.508131	1.31179	0.849451	1
0.702443	0.0751247	0.544775	1.1193	0.536009	0.265411	-0.217982	-0.241878	0.295154	0.818056	0.341304	0.176274	-0.197783	0.587576	1.01634	1.02218	-1.2598	0.508828	0.64655	0.508732	1.10601	0.403901	0.856086	1.55351	1.60281	1.10706	1.06356	0.725337	1.0084	0.506171	-0.414746	-0.249839	-0.276731	0.0368793	0.638094	1.58513	1
1.15592	0.12958	0.197198	1.00959	0.201086	0.118443	0.0418508	-0.266195	-0.0947775	0.647535	-0.000124433	0.00254509	-0.160133	0.466934	1.29167	1.36656	-1.76687	0.382484	0.506853	0.584816	0.999699	2.22956	1.21463	1.61337	1.53047	1.09009	1.13286	0.681072	1.30739	-0.627291	-0.184794	-0.162313	0.349119	0.252512	0.862049	0.839714	1
1.09613	-0.0341774	0.154408	0.911157	0.197039	0.109296	0.107388	-0.391964	-0.104957	0.595385	0.0142776	0.00476826	-0.14893	0.519089	1.00109	1.12843	-0.787112	0.436831	0.985067	0.6572	0.749876	1.90527	1.00062	1.38125	1.31071	1.00288	1.01034	0.644369	1.08448	-0.538842	-0.00875007	0.290491	-0.27677	-0.30152	-0.179353	0.28945	1
0.633821	-0.0154467	0.238779	0.771714	-0.0798405	-0.0517397	0.0274117	-0.230957	0.0889168	0.596421	-0.176602	-0.120651	-0.103712	0.0763974	0.816725	0.852795	-1.40923	-0.0103192	0.457646	0.364526	0.622307	2.33766	1.02252	1.46449	1.43523	1.053	0.870117	0.681992	1.09946	-0.244011	0.0394511	-0.301708	1.14409	0.683335	1.17955	0.242537	1
0.79011	-0.0700669	0.400872	0.96499	-0.0359954	-0.0473105	0.0194376	-0.344233	0.196963	0.724065	-0.159323	-0.131077	-0.0877472	0.0553624	0.487623	0.343072	-0.646365	-0.0312763	-0.327527	0.543513	0.672803	1.63502	1.04696	1.53359	1.5867	1.1694	1.27138	0.674629	1.07068	0.0803034	-0.098898	-0.28695	0.44298	0.371126	0.825211	0.554101	1
0.779775	0.134552	-0.0817231	0.438236	-0.308082	-0.188549	0.174161	-0.0700815	-0.233291	0.281866	-0.393375	-0.266185	-0.0218836	-0.311063	0.361023	0.324723	-1.16866	-0.379094	0.413762	0.032742	0.213022	1.63502	1.02158	1.94848	1.85382	1.25536	1.10024	0.686634	1.18842	-0.0793968	-0.0341808	-0.228927	0.0449483	0.162789	0.00370959	0.44692	1
0.928748	-0.15912	-0.0219151	0.433982	-0.286417	-0.17688	0.308648	-0.402859	-0.18785	0.266581	-0.377831	-0.25691	0.00235087	-0.293705	0.256243	0.101022	-0.295657	-0.36268	-0.164978	0.208179	0.236942	1.22965	0.656125	2.06638	2.04419	1.3196	0.798297	0.672218	0.773024	0.393561	-0.0208449	-0.222266	-0.0535825	0.11604	0.155802	0.404029	1
1.09285	-0.362426	-0.429282	0.209715	-0.402901	-0.221624	0.583624	-0.60183	-0.575009	0.0718805	-0.480216	-0.299291	0.0527318	-0.227254	-0.120255	-0.156158	-0.517634	-0.300986	-0.63854	-0.0592605	0.0854532	1.36477	0.75592	1.13483	1.22541	1.05924	1.29035	0.664805	0.847615	1.25963	0.104246	-0.499525	0.822728	0.66835	0.571597	0.32485	1
0.676593	-0.331345	-0.292837	0.112489	-0.384096	-0.213916	0.449474	-0.467025	-0.374414	0.0449811	-0.433938	-0.272495	0.0276259	-0.167157	-0.140879	-0.159211	-0.49178	-0.243261	0.0690794	-0.101437	0.0296417	1.2847	1.03455	1.40813	1.36876	1.07216	1.11059	0.662082	1.10731	0.244098	0.191157	-0.719477	1.45503	1.07933	0.714049	0.228367	1
0.629303	-0.629486	-0.693973	-0.376621	-0.553548	-0.287779	0.789362	-0.71289	-0.740599	-0.380451	-0.577507	-0.336398	0.104867	-0.262898	-0.332592	-0.260403	-0.589123	-0.334169	-0.185046	-0.478383	-0.345093	0.300951	0.596984	1.48229	1.52439	1.14391	0.618796	0.682628	0.660375	1.04201	0.0995266	-0.221071	0.695176	0.438849	0.480017	0.207479	1
0.940853	-1.04075	-1.08714	-0.736726	-0.747482	-0.409582	1.27401	-1.20459	-1.17417	-0.752486	-0.780106	-0.479497	0.446607	-0.635413	-0.784834	-0.625714	-0.366525	-0.669751	-0.270167	-0.952494	-1.09988	-0.0405024	0.589318	1.41197	1.41017	1.03771	0.646765	0.657632	0.669533	1.76084	0.13579	-0.362169	0.787987	0.567318	0.431334	0.149259	1
1.0771	-1.0831	-1.12419	-0.785186	-0.759685	-0.410034	1.33566	-1.27264	-1.22271	-0.817566	-0.796915	-0.482881	0.48743	-0.544193	-0.946686	-0.745304	-0.132898	-0.589915	-0.314052	-1.08117	-1.14772	-0.580994	0.110974	1.27815	1.22167	1.08893	0.437546	0.66762	0.184133	1.58394	0.160901	-0.481672	0.885208	0.684169	0.513869	0.0761127	1
0.994794	-0.460426	-0.48499	-0.149171	-0.456132	-0.255764	0.676713	-0.654079	-0.597381	-0.234581	-0.515509	-0.326034	0.0750808	-0.236198	-0.413048	-0.498663	-0.00810484	-0.309188	-0.688476	-0.309491	-0.190947	0.959406	0.748804	1.35509	1.31713	1.08699	0.987112	0.687355	0.868273	0.755958	-0.0747399	-1.1263	1.49093	1.34962	1.57485	0.403079	1
0.586359	0.351122	0.770493	0.938997	0.289648	0.063205	-0.326847	0.0535721	0.515793	0.660752	0.119321	-0.0273977	-0.175866	0.183494	0.521716	0.311324	-0.778374	0.0943728	-0.297953	0.413008	1.03159	-0.148601	0.306911	1.05041	1.15191	1.11906	0.499453	0.793893	0.381957	-0.302977	-0.116537	-0.866615	0.162161	0.612793	0.991789	0.595348	1
0.826733	0.449841	0.25394	0.746352	-0.00163882	-0.0379542	-0.100688	0.139301	0.0120552	0.475817	-0.149653	-0.13403	-0.124589	0.0645832	0.615853	0.552668	-0.955128	-0.0206112	0.0882582	0.254645	0.717984	0.716185	0.578739	1.28254	1.35856	1.04073	0.87603	0.685059	0.678692	-0.244011	-0.271817	-0.233914	-0.0367138	0.130624	0.986119	0.970444	1
0.261199	0.0843866	0.368274	0.703399	-0.0446446	-0.103836	-0.152709	-0.0150858	0.295734	0.611743	-0.106977	-0.156565	-0.116002	-0.0669818	0.394793	0.305789	-0.812377	-0.149642	-0.214283	0.299934	0.773796	1.42483	0.597942	1.38042	1.30221	1.0965	1.25967	0.749102	0.774202	-0.198148	-0.426475	-0.906444	0.0108203	0.572338	0.677139	1.49361	1
0.481623	0.0172261	0.495322	0.82191	0.0833259	-0.0152251	-0.128401	-0.18139	0.348393	0.652257	-0.0180466	-0.0801186	-0.135566	0.129627	0.115126	-0.0468113	0.106925	0.0414874	-0.460271	0.477425	0.531946	0.499989	0.515069	1.76316	1.731	1.12235	0.743906	0.706274	0.595481	-0.126078	-0.121122	-0.392871	0.674784	0.537627	0.924301	0.567337	1
0.130002	0.00632933	0.809143	1.31658	0.506331	0.225315	-0.464004	-0.155928	0.706333	1.16676	0.404878	0.192255	-0.219071	0.473625	0.0964608	-0.102281	0.087346	0.389173	-0.261207	0.842708	1.03159	1.04048	0.756147	0.736082	0.776261	0.820682	1.0237	0.675181	0.805864	-0.656774	0.364158	-2.25166	3.16922	2.77961	1.22876	-0.379556	1
0.0684223	-0.0485942	0.120125	0.826273	-0.00991384	-0.04674	-0.106713	-0.104907	0.105146	0.816873	-0.0447706	-0.0773822	-0.149015	0.143605	0.542282	0.46351	-0.953625	0.0571288	0.0405051	0.41303	0.555865	0.932382	0.969321	1.33729	1.42149	1.13211	1.25951	0.689819	1.12964	-0.0671121	0.00239084	-0.0855568	0.632922	0.327082	0.344402	0.262426	1
0.0384333	-0.183987	0.143439	0.470261	-0.0991299	-0.110007	-0.0039277	-0.202172	0.154444	0.497898	-0.113832	-0.130592	-0.118171	0.0535763	0.387247	0.323859	-0.779832	-0.0326864	-0.434651	0.325362	0.420322	0.944393	1.09337	2.10324	2.03332	1.10428	0.636844	0.723884	1.24586	-0.198148	-0.22241	-0.8308	0.0798567	0.554798	0.948517	0.876507	1
0.260225	-0.208079	0.0428225	0.371135	-0.0739157	-0.0711534	0.105343	-0.285174	-0.00372322	0.348658	-0.106923	-0.0992465	-0.093808	0.201354	-0.958874	-1.13694	1.8637	0.11281	-1.04669	0.256827	0.266176	0.716185	0.826518	1.50946	1.4882	1.07473	0.733676	0.6978	0.890646	-0.302977	0.103073	-1.13305	0.64604	0.988744	1.26454	0.372108	1
-0.245877	-0.235522	0.192975	0.840356	0.26538	0.0913832	-0.236748	-0.21175	0.268054	0.963802	0.314699	0.123495	-0.200487	0.567971	0.906315	0.824183	-0.999032	0.487679	0.187183	0.78631	0.76848	0.824283	0.701238	1.47853	1.33422	0.971025	0.839779	0.719172	0.764171	-0.450393	-0.0678875	-0.415082	-0.296476	0.131831	0.308288	0.431966	1
0.2843	-0.0703186	1.04129	1.70234	1.35798	0.73343	-0.635239	-0.372075	0.796967	1.37638	1.10699	0.66307	-0.282172	0.900697	1.40325	1.46756	-1.06311	0.849845	0.788801	1.31874	1.38506	0.932382	0.671451	0.685878	0.638695	0.601549	0.346601	0.729404	0.672586	-0.597808	0.254908	-0.470628	0.0247261	0.305416	0.787428	0.811993	1
0.456613	-0.145839	0.719566	1.69333	0.942051	0.453065	-0.402016	-0.43554	0.498452	1.38637	0.738375	0.384028	-0.25621	0.70633	1.19914	1.21209	-1.12093	0.635697	-0.463566	1.10007	1.33988	2.01336	0.868714	0.997402	0.993317	0.853774	0.761581	0.707702	0.937461	-0.627291	-0.427502	-0.699772	-0.118411	0.387065	1.23088	1.47548	1
0.614371	0.182482	0.89879	1.46226	0.814938	0.447154	-0.450366	-0.176903	0.580846	1.08958	0.560172	0.341412	-0.244477	0.711125	1.55763	1.67254	-1.77516	0.642349	0.544223	1.02672	1.50732	0.932382	0.858934	1.16901	1.04149	0.796382	0.576096	0.748514	0.937747	-0.597808	-0.243247	-0.439639	0.818754	0.629129	1.13954	0.886555	1
0.254342	-0.355348	0.43443	1.18018	0.485795	0.23191	-0.179823	-0.52779	0.365357	1.09444	0.420865	0.220224	-0.226187	0.693478	0.831706	0.706368	-0.87004	0.622605	0.00302285	0.976119	1.02893	1.79717	0.795779	1.3253	1.3872	1.08921	1.19971	0.705296	0.911177	-0.774707	-0.171598	-2.11968	2.26692	2.30704	1.89628	0.894937	1
0.235516	-0.190134	0.247077	1.0344	0.131141	0.0504239	-0.110867	-0.31514	0.198885	0.990997	0.0880432	0.0270486	-0.187616	0.360832	0.656447	0.600583	-0.991405	0.273227	-0.0205771	0.626984	0.781769	1.79717	0.629202	1.0526	1.11627	0.970708	0.848199	0.699193	0.763473	-0.568325	-0.150419	-0.343703	0.526369	0.442702	0.595085	0.738629	1
0.65166	-0.254076	0.177094	0.623914	-0.165053	-0.115815	0.188525	-0.467536	0.0407881	0.489474	-0.242203	-0.178547	-0.0794509	-0.0641992	0.570184	0.579005	-1.17249	-0.146116	-0.269164	0.352107	0.603703	1.58097	0.760752	1.23972	1.29047	0.970722	0.723344	0.665997	0.793589	-0.361943	-0.00997568	-0.193147	0.11197	0.169344	0.394888	0.363999	1
0.554586	-0.414459	-0.395814	0.0773274	-0.431857	-0.232215	0.506459	-0.53124	-0.441742	0.0588325	-0.466665	-0.283131	-0.00979901	-0.142317	0.0505356	0.128451	-0.672306	-0.220836	-0.342876	-0.173708	-0.0022506	0.716185	0.635926	1.25841	1.33875	1.08399	0.722984	0.643104	0.657933	0.168753	0.0741183	-0.351604	0.242435	0.324955	0.376686	0.224166	1
0.769933	-0.781308	-0.782691	-0.405475	-0.615451	-0.334279	0.942387	-0.923351	-0.840823	-0.408739	-0.644453	-0.393992	0.165406	-0.311059	-0.189765	-0.0435874	-0.848179	-0.378022	0.182297	-0.443823	-0.560366	0.283792	0.635312	1.13751	1.19199	0.910668	0.477069	0.633557	0.667702	0.610999	-0.0260612	-0.0693496	0.296197	0.171425	0.382906	0.377062	1
0.588972	-0.827839	-0.84696	-0.50915	-0.641375	-0.332225	0.975384	-0.925201	-0.889247	-0.49343	-0.659423	-0.380389	0.117709	-0.365573	-0.405638	-0.253276	-0.650004	-0.427644	0.728927	-0.658295	-0.570997	0.043574	0.202043	1.32329	1.27188	0.926347	0.315547	0.641845	0.228094	0.620827	0.0425349	-0.0295049	0.467675	0.220572	0.319003	0.165681	1
0.497805	0.107364	0.220381	0.843085	-0.115279	-0.0866786	-0.0509538	-0.0795515	0.0894575	0.701371	-0.199755	-0.152643	-0.123151	-0.0856133	0.243716	0.160244	-0.589841	-0.166009	-0.349155	0.193297	0.611676	0.524011	0.611855	1.18287	1.23389	0.952577	0.66346	0.642395	0.642058	0.293237	-0.142681	-0.452182	-0.0321615	0.269282	0.455671	0.595401	1
-0.00774888	0.0281437	0.670527	1.10095	0.0135709	-0.0205609	-0.369403	-0.0311814	0.665363	1.06632	-0.023828	-0.0488652	-0.169239	-0.15172	0.1934	0.0271887	-0.403576	-0.230085	-0.57751	0.563946	0.680776	1.58097	1.16218	1.21624	1.2292	0.992581	0.947727	0.64259	1.21172	-0.420909	0.11293	-0.387	0.273279	0.36045	0.299784	0.0304568	1
0.359186	-0.0745684	0.277149	0.856371	-0.0734785	-0.0629805	-0.0618253	-0.210997	0.209818	0.772744	-0.131328	-0.108429	-0.14324	-0.00875192	0.401451	0.351108	-0.448953	-0.0934619	-0.521918	0.4502	0.569153	1.13957	0.907502	1.119	1.00754	0.808137	0.570457	0.637913	0.949522	-0.546213	-0.163387	-0.823009	0.744496	0.837126	0.672451	0.811256	1
-0.0608845	0.135494	0.734991	1.34099	0.215672	0.0785917	-0.5087	0.0502402	0.703813	1.27662	0.171251	0.0547358	-0.200773	0.0207561	0.435948	0.315815	-0.722046	-0.0639604	0.00590833	0.510329	0.853526	1.22965	0.870172	0.923263	0.917278	0.811799	0.65225	0.658747	0.857283	-0.269809	-0.287429	-0.428963	0.960887	0.683862	1.1233	0.996524	1
0.118866	0.602228	0.946578	1.80389	1.47503	0.752879	-0.912709	0.28748	0.660751	1.41694	1.17241	0.661803	-0.289774	0.938231	1.81571	2.07535	-1.27325	0.892957	0.543807	1.18554	1.78372	1.04048	0.966473	0.9212	0.804055	0.736483	0.555605	0.655646	0.887811	-0.863156	-0.599245	-0.802795	-0.581686	0.25139	1.12487	1.75361	1
0.5121	0.533272	0.636544	1.78433	1.41035	0.634978	-0.667368	0.131496	0.30221	1.31845	1.04694	0.504543	-0.275953	1.02349	1.83482	2.28356	-1.98375	0.989103	1.41509	0.987417	1.74651	0.283792	0.854937	0.933339	0.827062	0.730184	0.423837	0.631051	0.843545	-0.774707	-0.204669	0.422803	-0.889616	-0.649207	0.281434	0.511197	1
0.179971	0.12995	0.40334	1.39276	1.10867	0.687046	-0.531625	-0.0725817	0.25424	1.19912	0.955233	0.665505	-0.285224	1.17067	1.49538	1.77892	-1.47709	1.16099	0.620329	1.114	1.5525	0.283792	1.61894	0.725218	0.704228	0.613275	0.572042	0.663806	1.62333	-0.715741	-0.286321	-0.731192	-0.250099	0.349836	1.02271	1.01908	1
0.406518	0.034461	0.948154	1.67031	1.11401	0.621295	-0.557079	-0.284923	0.67702	1.31408	0.860543	0.535386	-0.263349	0.8393	1.14399	1.19145	-1.02535	0.78134	-0.357497	1.14622	1.40633	1.58097	1.06306	1.109	0.995673	0.767919	0.586755	0.693457	1.08716	-0.538842	-0.141785	-0.852788	0.395582	0.705001	1.283	0.735438	1
-0.0677531	0.254814	1.67178	2.30605	1.44265	0.710728	-1.07297	-0.0447841	1.3807	1.91064	1.16898	0.6318	-0.282065	0.690134	1.41217	1.42857	-1.11814	0.618105	0.416744	1.39364	1.72259	1.79717	1.10677	1.27502	1.15555	0.891094	0.819255	0.686962	1.15865	-0.568325	-0.410917	-0.319855	0.170444	0.273963	1.04057	1.24466	1
0.321634	-0.149127	0.889693	1.64196	0.828022	0.423213	-0.460988	-0.404852	0.703658	1.38032	0.65941	0.368704	-0.237681	0.703984	1.15949	1.15462	-1.09501	0.633943	0.302065	1.144	1.31862	0.932382	0.880234	1.28843	1.20012	0.8952	0.651555	0.702566	0.939709	-0.214528	-0.245486	-0.154367	0.434276	0.284334	1.25071	1.03874	1
0.486237	-0.134706	0.947761	1.76737	0.700539	0.370223	-0.412785	-0.439955	0.703665	1.44296	0.505002	0.290915	-0.225136	0.589588	1.47281	1.54974	-1.43748	0.510613	1.05481	1.19903	1.3452	2.87815	0.989635	1.22437	1.10291	0.922126	0.941876	0.700243	1.02802	-0.509359	-0.327994	0.235073	-0.145016	-0.20988	0.577627	0.97185	1
1.25269	0.173626	0.163132	1.24953	-0.0404586	-0.0223672	0.0826378	-0.248832	-0.142484	0.828462	-0.219845	-0.141664	-0.0891945	0.0574671	0.823366	0.859262	-1.3117	-0.0284273	0.229736	0.322051	0.773796	2.87815	0.640199	1.29976	1.38803	1.11156	0.902951	0.677919	0.733643	-0.214528	-0.104019	0.165813	-0.0203543	-0.112636	0.533263	0.559333	1
1.30881	-0.27934	-0.236153	0.229002	-0.272233	-0.158752	0.518154	-0.595408	-0.438021	0.0250308	-0.384849	-0.2511	-0.0120916	-0.0425153	0.537398	0.562703	-1.25758	-0.125453	0.221883	0.0321838	0.290096	0.824283	0.642671	1.43193	1.42689	1.05239	0.666377	0.681232	0.700672	0.257202	-0.172123	-0.174093	0.45563	0.305916	0.796263	0.709084	1
1.40242	-0.486988	-0.603838	-0.119033	-0.475593	-0.255456	0.79761	-0.769281	-0.763109	-0.259142	-0.558041	-0.341608	0.0889513	-0.214294	0.177673	0.279594	-1.0101	-0.288869	0.150638	-0.304801	-0.0341429	0.163683	0.601276	1.40999	1.50279	1.13855	0.778799	0.67649	0.689682	0.817381	-0.0367039	0.0099239	0.0638738	0.0213866	0.248231	0.458775	1
0.735992	0.0752448	0.74948	1.27749	0.27638	0.121795	-0.222098	-0.254749	0.475461	0.947775	0.0984806	0.0256917	-0.157894	0.0987506	0.90401	0.843263	-1.13904	0.010992	0.643639	0.637426	0.954519	1.04048	0.894799	1.1181	1.14988	0.962088	0.98835	0.668711	0.950394	-0.479876	-0.21792	-0.596057	0.678491	0.666474	0.862211	0.863115	1
-0.156701	0.294085	1.68299	2.42554	1.62628	0.822686	-1.15968	-0.00493703	1.38597	2.01642	1.33641	0.747189	-0.294714	0.735815	1.13981	1.02488	-0.88839	0.668451	-0.167395	1.32556	1.66678	1.25668	0.869571	0.925516	0.957456	0.774023	0.55829	0.688357	0.854785	-0.568325	-0.202388	-1.72024	1.92565	1.90943	2.39795	0.650761	1
0.501721	0.136069	1.11577	2.06226	1.16719	0.53978	-0.631212	-0.249747	0.758958	1.57637	0.850234	0.419799	-0.254911	0.667484	1.48496	1.46928	-1.71393	0.593799	-0.22309	1.22017	1.70665	1.14858	1.00957	1.31133	1.2706	0.92289	0.820398	0.730802	1.12253	-0.538842	-0.127693	-1.59069	0.337925	1.1422	1.51283	0.548723	1
1.00775	0.111771	0.560941	1.23922	0.50793	0.272703	-0.151835	-0.296816	0.228051	0.830645	0.258642	0.147778	-0.189314	0.58837	0.98385	1.0305	-1.35699	0.510262	0.0587596	0.681094	1.27078	0.716185	0.556202	1.09252	1.13451	0.814032	0.458748	0.705359	0.61153	-0.568325	-0.43959	-1.28085	0.645575	1.0811	1.28625	1.48366	1
0.703953	0.106697	0.766535	1.44733	0.254309	0.11973	-0.261607	-0.223133	0.490479	1.09774	0.0782904	0.0234056	-0.155999	-0.013373	0.554528	0.438869	-0.890578	-0.0973613	0.0774617	0.577868	1.0874	2.55386	0.692921	1.35991	1.31424	1.0296	0.951918	0.686304	0.742801	-0.302977	-0.358052	-0.716806	1.70012	1.18357	1.9921	1.11268	1
0.777383	0.129892	0.704638	1.2038	0.296303	0.163313	-0.217514	-0.212277	0.422492	0.871721	0.1102	0.0633341	-0.16815	0.34313	0.162364	0.0346995	-0.389017	0.254821	-0.375285	0.481086	0.922626	1.25668	0.94383	1.47385	1.41221	1.03884	0.938852	0.692515	1.04221	-0.273494	-0.229291	-0.933884	1.68785	1.31421	1.36289	0.839518	1
0.924598	0.0840685	0.950394	1.10876	0.328691	0.195462	-0.205127	-0.312019	0.595307	0.730031	0.110433	0.077248	-0.1747	0.352193	0.584196	0.555899	-0.985947	0.26439	0.239928	0.538263	1.06083	1.25668	0.944133	1.18432	1.06814	0.906854	0.648602	0.665933	1.02541	-0.302977	-0.360561	-1.11324	0.807662	1.04618	1.67545	1.1867	1
-1.79071	1.35824	1.75576	3.55575	3.94103	2.99729	-2.80717	1.30737	1.63705	3.28621	3.68606	3.1635	-0.438878	1.85541	3.0531	3.8323	-1.20159	2.04375	2.82588	2.35755	2.8654	2.87815	0.880972	-0.234406	-0.283852	0.0347965	0.484816	0.652087	0.799198	-0.951605	-1.81034	3.01069	-2.47224	-2.95377	-2.49908	-3.05954	1
-0.947965	0.783385	0.851415	1.73808	1.76245	1.66088	-1.52413	0.854648	0.863819	1.71321	1.75167	1.86657	-0.434922	1.73098	2.18801	2.97507	-0.673429	1.87133	3.22297	1.77324	1.74917	1.36477	0.752024	-0.28505	-0.327905	-0.00917857	0.568226	0.58178	0.591686	-0.951605	-1.81034	3.01069	-2.47224	-2.95377	-2.49908	-3.05954	1
-0.58488	0.399216	0.191518	0.870126	0.603433	0.82464	-0.746642	0.563485	0.259934	0.951381	0.679886	1.02596	-0.422067	1.56436	1.56897	2.16868	-0.561121	1.65387	2.0608	1.20695	0.927942	1.04048	0.553113	-0.352074	-0.332514	0.0591967	0.554992	0.587116	0.512269	-0.951605	-1.81034	3.01069	-2.47224	-2.95377	-2.49908	-3.05954	1
-0.907106	-0.0903362	-0.135132	0.385835	0.364191	0.620409	-0.502829	0.289935	0.108572	0.686987	0.597585	0.940766	-0.423783	1.5984	1.33584	1.95924	-0.319112	1.69974	1.89301	1.19142	0.646226	0.391891	0.733379	-0.312964	-0.352678	0.0197725	0.560997	0.595182	0.710093	-0.951605	-1.81034	3.01069	-2.47224	-2.95377	-2.49908	-3.05954	1
-0.507692	-0.432597	-0.402952	0.0779276	0.0161244	0.391721	0.0275098	-0.20524	-0.248715	0.299084	0.174045	0.632393	-0.40645	1.52823	0.879849	1.35899	-0.0324141	1.61121	1.4179	1.0605	0.173157	0.608087	0.566649	-0.392608	-0.376264	0.00327873	0.45107	0.577606	0.532156	-0.951605	-1.81034	3.01069	-2.47224	-2.95377	-2.49908	-3.05954	1
-0.527648	-0.557964	-0.541307	-0.288164	-0.199547	0.169417	0.257275	-0.30642	-0.379092	-0.098161	-0.051301	0.372635	-0.395708	1.43989	0.610804	1.04165	-0.0879455	1.50243	1.46325	0.741505	-0.0554044	0.499989	0.61289	-0.348915	-0.318627	-0.035143	0.243498	0.521955	0.472626	-0.951605	-1.81034	3.01069	-2.47224	-2.95377	-2.49908	-3.05954	1
-0.808477	-0.462211	-0.418073	-0.12971	-0.0433665	0.305737	-0.00738898	-0.109427	-0.179607	0.143395	0.171483	0.58684	-0.410071	1.53198	0.681873	1.10431	0.223688	1.6118	0.542245	0.890437	0.138607	-0.256699	0.7434	-0.371616	-0.446437	-0.0304985	0.466428	0.60284	0.75196	-0.951605	-1.81034	3.01069	-2.47224	-2.95377	-2.49908	-3.05954	1
-1.06609	0.308874	0.388004	0.76154	0.751409	0.903847	-1.00006	0.656887	0.633183	0.993737	0.961661	1.23678	-0.427767	1.60626	0.287111	0.110103	1.11188	1.70513	-0.871485	1.36169	0.797715	0.608087	0.783481	-0.346169	-0.378868	-0.066275	0.337242	0.6172	0.720559	-0.951605	-1.81034	3.01069	-2.47224	-2.95377	-2.49908	-3.05954	1
-1.91066	1.2725	1.49305	3.01833	3.38382	2.62545	-2.65568	1.35988	1.52934	2.94719	3.39117	2.99428	-0.442692	1.93083	0.888641	1.17461	0.731163	2.1577	1.2841	2.0682	2.0867	1.90527	0.677627	-0.374731	-0.368586	-0.0416055	0.509938	0.599611	0.653048	-0.892639	1.29609	0.643056	-1.37254	-0.995825	-1.88082	-1.23095	1
-2.29835	1.11574	1.93287	3.59092	4.28709	3.31675	-3.14364	1.21762	2.00947	3.57853	4.34194	3.80131	-0.448782	2.05426	2.40643	3.17296	-0.0823	2.3437	1.1418	2.53263	2.59431	1.47287	0.593917	-0.289185	-0.338653	-0.0206989	0.634378	0.641792	0.55309	-0.951605	-1.81034	3.01069	-2.47224	-2.95377	-2.49908	-3.05954	1
-2.10343	0.715289	1.30067	2.39947	3.3385	2.89369	-2.54488	0.994205	1.52116	2.61774	3.65826	3.58446	-0.449525	2.09295	0.815483	1.1677	1.29318	2.397	0.327669	2.3552	2.07075	1.25668	0.868406	-0.401901	-0.430881	-0.104614	0.575238	0.637341	0.816069	-0.951605	-1.81034	3.01069	-2.47224	-2.95377	-2.49908	-3.05954	1
-1.40849	0.656696	0.854429	1.44346	1.68716	1.76179	-1.67341	0.94557	1.05179	1.6279	1.8819	2.23441	-0.44236	1.88405	2.02824	2.77223	-0.487442	2.09492	2.03411	1.81372	1.55781	1.47287	0.773679	-0.340208	-0.405792	-0.0109106	0.582811	0.57028	0.779435	-0.951605	-1.81034	3.01069	-2.47224	-2.95377	-2.49908	-3.05954	1
-1.76284	1.36851	1.03409	1.82269	2.33171	2.10886	-2.32049	1.74766	1.19834	1.97932	2.51945	2.55696	-0.443372	1.92195	1.43318	1.73809	0.450235	2.1452	0.190904	1.91324	1.75183	1.14858	1.07379	-0.331665	-0.400542	-0.13395	0.362303	0.627369	1.00229	-0.892639	-1.00294	0.674627	-0.362978	-0.579338	1.16158	3.97586	1
-3.39711	2.51093	7.32643	1.19828	3.04156	5.25764	-4.59669	2.39888	6.77047	1.16744	2.88684	5.38479	-0.3257	2.63368	2.87373	2.26155	-1.4904	4.25125	2.5956	2.47719	1.18042	0.824283	1.25049	-0.359924	-0.41299	-0.0789234	0.563977	0.656525	1.09998	-0.951605	-1.81034	3.01069	-2.47224	-2.95377	-2.49908	-3.05954	1
-3.17479	3.70434	6.52784	1.99832	4.07553	2.04328	-4.30948	3.16036	5.23027	1.61945	3.24515	1.90944	0.0214475	2.26404	3.08116	2.07132	-3.94469	3.37173	8.80243	1.79449	-0.799558	0.932382	1.02512	-0.225284	-0.286337	0.0370617	0.354101	0.59943	0.953447	-0.951605	-1.81034	3.01069	-2.47224	-2.95377	-2.49908	-3.05954	1
-2.93276	2.08903	7.44691	0.641615	4.55903	1.93565	-3.8336	1.78389	6.0428	0.531076	3.58681	1.80422	0.0602205	2.24295	3.01688	2.06828	-4.02916	3.42609	11.8689	1.66191	-0.778297	0.499989	0.750299	-0.26462	-0.362984	-0.0730621	0.664335	0.692673	0.733643	-0.951605	-1.81034	3.01069	-2.47224	-2.95377	-2.49908	-3.05954	1
-2.97739	3.35233	6.12568	1.46125	3.5202	1.63488	-3.83517	2.82218	4.88769	1.18782	2.7751	1.58189	0.0422368	2.25476	2.82769	1.97938	-3.45222	3.34797	6.59423	1.69597	-0.884604	0.932382	0.918179	-0.403568	-0.468049	-0.197408	0.466462	0.620714	0.87102	-0.951605	-1.81034	3.01069	-2.47224	-2.95377	-2.49908	-3.05954	1
-0.644543	-0.322028	-0.462934	-0.406814	0.127046	0.298021	0.0058543	0.0101939	-0.28599	-0.254351	0.336839	0.528062	-0.26654	1.59063	-0.84213	-1.08452	2.14968	1.68406	-1.87023	0.282645	-0.228154	-0.79719	-1.46204	-1.32981	-1.3365	-1.47706	-1.48273	-1.54016	-1.4644	-0.509359	-0.341923	-0.419576	0.368591	0.422038	1.53225	1.3469	1
-0.248086	-0.171802	-0.628209	-0.455449	-0.118681	0.0760537	0.207925	0.0669267	-0.569498	-0.376955	-0.0278914	0.170366	-0.24597	1.10759	-0.597078	-0.597923	1.36107	1.08811	-1.5241	-0.204673	-0.252074	-0.79719	-1.46204	-1.32981	-1.3365	-1.47706	-1.48273	-1.54016	-1.4644	-0.538842	0.590868	-0.269533	-0.406921	-0.00704506	-0.0701023	-0.145931	1
-1.01271	-0.508265	-0.679065	-0.484969	-0.0623428	0.192589	0.136703	-0.0631189	-0.485799	-0.256008	0.20823	0.49258	-0.247285	1.59934	-0.296089	-0.44184	1.43793	1.69482	-0.231586	0.376272	-0.0341429	-0.79719	-1.46204	-1.32981	-1.3365	-1.47706	-1.48273	-1.54016	-1.4644	-0.302977	0.128716	-0.173561	-0.757349	-0.218577	-0.441053	0.212949	1
-1.83387	-0.916791	-0.89619	-0.670298	-0.371194	-0.142415	0.41186	-0.311277	-0.626878	-0.371211	-0.0683914	0.106812	-0.204199	1.24635	-0.389663	-0.2694	0.691242	1.25184	-0.326324	-0.00484539	-0.92447	-0.79719	-1.46204	-1.32981	-1.3365	-1.47706	-1.48273	-1.54016	-1.4644	-0.361943	0.0954817	-0.0817061	-0.566977	-0.193837	-0.325018	0.0288942	1
-1.71111	-0.745289	-0.745861	-0.508727	-0.135876	-0.0276136	0.191359	-0.198121	-0.455785	-0.180746	0.225512	0.261927	-0.242633	1.363	-0.21518	-0.0460435	0.767137	1.39423	-0.447837	0.34904	-0.772981	-0.580994	0.455933	0.122684	0.0255473	0.321091	0.434336	0.692984	0.184133	-0.745224	0.266312	-0.125222	0.461155	0.277697	0.359942	-0.255181	1
0.3826	0.28494	-0.695548	-0.464449	-0.382468	-0.115221	0.289172	0.330358	-0.766277	-0.499925	-0.411568	-0.143905	-0.201125	0.452359	0.24758	0.527344	-0.274528	0.368631	0.130414	-0.616861	-0.257389	-0.79719	-1.46204	-1.32981	-1.3365	-1.47706	-1.48273	-1.54016	-1.4644	-0.774707	-0.063831	0.252006	-1.05393	-0.613247	-0.166197	0.685973	1
0.751162	-0.60317	-0.999171	-0.769594	-0.654136	-0.335054	0.978489	-0.672241	-1.07807	-0.795862	-0.682074	-0.391388	0.0140317	-0.157028	-0.394635	-0.170196	-0.584953	-0.233113	0.237323	-1.07835	-0.725143	-0.79719	-1.46204	-1.32981	-1.3365	-1.47706	-1.48273	-1.54016	-1.4644	0.350565	0.105355	0.235257	-0.336405	-0.292699	-0.330661	0.101396	1
1.02504	-0.89101	-1.15578	-0.945444	-0.761028	-0.411633	1.27005	-1.03916	-1.25764	-0.987194	-0.7984	-0.484542	0.269059	-0.564647	-0.921622	-0.678675	-0.354682	-0.608926	-0.362723	-1.45586	-1.1929	-0.79719	-1.46204	-1.32981	-1.3365	-1.47706	-1.48273	-1.54016	-1.4644	0.699449	0.19799	-0.0503147	0.144446	0.0939286	-0.148164	-0.00400987	1
1.31909	-0.946743	-1.206	-1.00723	-0.794191	-0.426603	1.36807	-1.15259	-1.3263	-1.06319	-0.839842	-0.508037	0.414766	-0.780936	-0.956123	-0.693712	-0.541274	-0.798924	-0.1216	-1.62138	-1.20619	-0.79719	-1.46204	-1.32981	-1.3365	-1.47706	-1.48273	-1.54016	-1.4644	1.49549	0.0949948	-0.211991	0.200933	0.219588	0.0645806	0.167602	1
1.28817	-1.08634	-1.26069	-1.04525	-0.811794	-0.441675	1.46176	-1.29778	-1.38015	-1.09699	-0.855036	-0.523147	0.504474	-0.754635	-1.16004	-0.900887	-0.110189	-0.77635	-0.308906	-1.69226	-1.44006	-0.79719	-1.46204	-1.32981	-1.3365	-1.47706	-1.48273	-1.54016	-1.4644	1.73136	0.0544555	-0.0365946	0.233611	0.123867	0.267295	0.228852	1
-0.185737	-0.697493	-1.09526	-0.884328	-0.682736	-0.342981	0.892291	-0.478922	-1.09361	-0.831913	-0.655637	-0.351912	0.0098321	0.00170495	-0.809636	-0.633892	0.401943	-0.0815214	-0.748483	-1.01622	-1.0733	-0.79719	-1.46204	-1.32981	-1.3365	-1.47706	-1.48273	-1.54016	-1.4644	-0.116251	0.0987698	-0.422492	-0.221135	0.169028	0.101211	0.188645	1
0.925915	-0.978708	-1.22585	-1.00565	-0.79273	-0.418524	1.34132	-1.11121	-1.3274	-1.04233	-0.826573	-0.488139	0.334571	-0.508136	-0.995381	-0.744524	-0.170157	-0.556448	0.138691	-1.5249	-1.19821	-0.79719	-1.46204	-1.32981	-1.3365	-1.47706	-1.48273	-1.54016	-1.4644	0.571689	0.53985	-0.15527	-0.52596	-0.130043	-0.313193	-0.0813978	1
1.14255	-1.12274	-1.2637	-1.05936	-0.822876	-0.44086	1.47042	-1.31362	-1.37602	-1.10526	-0.862696	-0.518638	0.498697	-0.689093	-1.10849	-0.84108	-0.215766	-0.719916	0.0529576	-1.6185	-1.26731	-0.79719	-1.46204	-1.32981	-1.3365	-1.47706	-1.48273	-1.54016	-1.4644	1.87877	0.200816	-0.0673474	0.317463	0.17936	0.0198516	-0.0344512	1
0.411614	-1.16221	-1.29924	-1.09406	-0.827322	-0.4476	1.42419	-1.21705	-1.38052	-1.10943	-0.846602	-0.509264	0.462708	-0.596818	-1.02974	-0.98914	0.27241	-0.635917	-0.143766	-1.49567	-1.63142	-0.79719	-1.46204	-1.32981	-1.3365	-1.47706	-1.48273	-1.54016	-1.4644	1.24325	0.036619	-0.0601371	0.0643555	0.0654706	-0.328263	0.368419	1
-1.37839	-0.665056	-1.01491	-0.860776	-0.608195	-0.285977	0.440241	0.0986078	-0.80458	-0.649781	-0.438997	-0.166956	-0.133074	0.518896	-0.962181	-1.09718	1.26038	0.438808	-1.04785	-0.664987	-1.02546	-0.79719	-1.46204	-1.32981	-1.3365	-1.47706	-1.48273	-1.54016	-1.4644	-0.12327	0.391043	-0.280603	-0.0305979	0.162506	-0.35223	-0.22345	1
-0.933295	-0.483571	-1.00425	-0.826728	-0.632881	-0.309517	0.48839	0.1248	-0.88091	-0.679141	-0.53625	-0.257823	-0.107746	0.145445	-0.804911	-0.718693	0.689199	0.0597097	-0.347269	-0.868423	-0.905866	-0.79719	-1.46204	-1.32981	-1.3365	-1.47706	-1.48273	-1.54016	-1.4644	-0.181769	0.40487	-0.218709	0.549709	0.37451	-0.123027	-0.404884	1
-0.417266	-0.575394	-1.04356	-0.846952	-0.661713	-0.334717	0.732508	-0.237398	-1.00618	-0.765824	-0.616192	-0.331052	-0.0591621	-0.0336125	-0.63805	-0.421204	0.198082	-0.115274	0.0486283	-1.03912	-0.956362	-0.79719	-1.46204	-1.32981	-1.3365	-1.47706	-1.48273	-1.54016	-1.4644	0.283	0.145192	0.0182479	-0.335494	-0.156403	-0.287594	0.0605125	1
-0.0776298	-0.842823	-1.01136	-0.848854	-0.667291	-0.34976	0.956991	-0.713199	-0.991545	-0.79354	-0.640411	-0.366373	0.0629378	-0.0482261	-0.582074	-0.59154	0.270064	-0.129549	-0.764156	-0.870044	-1.10519	-0.79719	-1.46204	-1.32981	-1.3365	-1.47706	-1.48273	-1.54016	-1.4644	0.260478	0.247527	-0.0728351	0.0564658	0.0700134	0.288313	-0.101202	1
-1.40918	-0.367697	-0.759255	-0.577199	-0.235065	-0.0548693	-0.0471684	0.450252	-0.45739	-0.269567	0.0823742	0.185653	-0.26335	1.08632	-0.318582	-0.720303	1.11754	1.06365	-0.357999	0.120375	-0.438112	-0.79719	-1.46204	-1.32981	-1.3365	-1.47706	-1.48273	-1.54016	-1.4644	-0.361943	0.0459403	-0.480765	0.860264	0.672822	0.0641996	0.244468	1
-1.05561	-0.0521274	-0.527716	-0.466426	-0.0860506	0.051037	-0.197817	0.596888	-0.274454	-0.246404	0.152464	0.244932	-0.300037	1.05906	-0.348309	-0.303688	0.44381	1.03148	-0.41139	0.0303321	0.026984	-0.79719	-1.46204	-1.32981	-1.3365	-1.47706	-1.48273	-1.54016	-1.4644	-0.597808	-0.0575588	-0.416368	-0.260183	0.14832	-0.239154	0.318696	1
-0.911656	-0.0340189	-0.640109	-0.566566	-0.25969	-0.0224259	-0.0449279	0.586334	-0.44927	-0.396677	-0.0892202	0.12787	-0.281146	0.924957	-0.161407	-0.24731	0.534576	0.878547	-0.44303	-0.195834	-0.23347	-0.79719	-1.46204	-1.32981	-1.3365	-1.47706	-1.48273	-1.54016	-1.4644	-0.656774	0.379211	-0.687463	-0.253726	0.320883	-0.57293	-0.385566	1
-0.669857	-0.158179	-0.74959	-0.615392	-0.354008	-0.118143	0.186191	0.333732	-0.622291	-0.482614	-0.231333	-0.0262932	-0.24154	0.786961	-0.279407	-0.410925	0.474213	0.723643	0.197048	-0.388605	-0.342435	-0.79719	-1.46204	-1.32981	-1.3365	-1.47706	-1.48273	-1.54016	-1.4644	-0.302977	0.282796	-0.479861	0.556632	0.541048	-0.307846	-0.148118	1
-0.514923	-0.0650542	-0.749717	-0.642463	-0.463937	-0.199331	0.23298	0.383623	-0.655289	-0.542029	-0.390974	-0.159388	-0.221842	0.408578	-0.37582	-0.289931	0.274956	0.322357	0.114177	-0.669423	-0.347751	-0.316753	0.345546	-0.357304	-0.293354	0.121711	0.252846	0.594706	0.403937	-0.492979	0.0523423	0.125697	-0.830327	-0.437524	-0.593563	0.4582	1
-0.860059	0.107126	-0.706868	-0.683266	-0.461702	-0.180368	0.00438935	0.784916	-0.544415	-0.552738	-0.356018	-0.105807	-0.225179	0.395876	-0.3287	-0.213835	0.348532	0.311232	-0.362688	-0.657094	-0.480635	-0.79719	-1.46204	-1.32981	-1.3365	-1.47706	-1.48273	-1.54016	-1.4644	-0.656774	0.430529	0.0222613	0.462497	0.185916	-0.901579	-0.421091	1
-0.659101	-0.0862919	-0.859181	-0.715573	-0.485512	-0.218746	0.245283	0.458989	-0.76336	-0.603736	-0.394153	-0.166917	-0.197004	0.331986	-0.463329	-0.559461	0.477198	0.245807	-0.461219	-0.673338	-0.515185	-0.556972	-0.0546066	0.766546	0.682764	1.05535	0.904705	0.728204	0.0742313	0.0639239	0.427026	-0.403236	0.769586	0.585085	0.19508	-0.40428	1
-1.68882	-0.830266	-1.04248	-0.845691	-0.572211	-0.300607	0.73304	-0.420227	-0.937606	-0.706383	-0.445483	-0.210137	-0.0980779	0.630806	-1.05599	-1.23559	1.40278	0.555317	-0.412288	-0.593946	-1.45867	-0.79719	-1.46204	-1.32981	-1.3365	-1.47706	-1.48273	-1.54016	-1.4644	-0.509359	0.345366	-0.324409	0.567442	0.448368	-0.0507998	-0.266308	1
-1.7839	-0.830813	-1.06862	-0.885326	-0.619533	-0.341768	0.84787	-0.523307	-1.0137	-0.797439	-0.538378	-0.28639	-0.00546286	0.328001	-1.54911	-1.42369	1.4648	0.242948	-1.02451	-0.940419	-1.65799	-0.79719	-1.46204	-1.32981	-1.3365	-1.47706	-1.48273	-1.54016	-1.4644	-0.509359	0.864651	-0.572036	0.183695	0.437618	-0.311717	-0.265116	1
-1.67848	-0.788384	-1.05536	-0.854408	-0.647893	-0.34755	0.91944	-0.613241	-1.05368	-0.80398	-0.600417	-0.313303	0.0640035	0.285569	-1.41092	-1.26333	1.18504	0.198875	-0.249945	-0.985693	-1.77759	-0.79719	-1.46204	-1.32981	-1.3365	-1.47706	-1.48273	-1.54016	-1.4644	-0.656774	0.558252	-1.08305	0.798282	1.02322	-0.0700241	-0.586987	1
-1.75789	-0.823349	-1.1214	-0.909553	-0.708306	-0.380887	0.982516	-0.641102	-1.12293	-0.860516	-0.665753	-0.352637	0.15949	0.0729126	-1.57984	-1.34584	1.44512	-0.0125066	-0.95141	-1.06849	-1.92642	-0.364797	-0.0408082	-0.0982191	-0.0383629	0.503773	0.777438	0.755848	0.0742313	-0.509359	0.383976	-0.785302	-0.244315	0.386222	-0.551241	-0.292447	1
-1.38507	-1.25215	-1.24572	-1.04136	-0.787792	-0.436344	1.3466	-1.21316	-1.27645	-1.01803	-0.762863	-0.42304	0.296756	-0.129715	-1.72836	-1.42473	1.27638	-0.207378	-0.788721	-1.2992	-2.21611	-0.79719	-1.46204	-1.32981	-1.3365	-1.47706	-1.48273	-1.54016	-1.4644	-0.118591	0.282848	-0.95159	0.205617	0.684787	-0.223501	-0.255333	1
-1.59136	-1.45513	-1.30318	-1.08609	-0.812896	-0.441541	1.48889	-1.46101	-1.33157	-1.05246	-0.787131	-0.430999	0.45132	-0.0772699	-1.8359	-1.51373	1.44735	-0.156759	-0.227431	-1.33893	-2.29052	-0.79719	-1.46204	-1.32981	-1.3365	-1.47706	-1.48273	-1.54016	-1.4644	-0.273494	0.490129	-1.69932	0.323234	1.20388	-0.177425	-0.474987	1
-1.39797	-1.44964	-1.36133	-1.13812	-0.850721	-0.468251	1.53581	-1.44877	-1.41575	-1.1201	-0.834415	-0.465607	0.541843	-0.311663	-1.9462	-1.59728	1.3815	-0.378807	-0.578142	-1.57361	-2.39683	-0.79719	-1.46204	-1.32981	-1.3365	-1.47706	-1.48273	-1.54016	-1.4644	0.198236	0.648043	-1.10175	0.842979	1.05425	0.0694114	-0.623962	1
-1.5064	-1.55139	-1.35245	-1.15069	-0.848796	-0.463035	1.56452	-1.5412	-1.3874	-1.12565	-0.819224	-0.448274	0.442063	-0.0147288	-1.91957	-1.58195	1.44521	-0.0991434	-0.973064	-1.44626	-2.23737	-0.79719	-1.46204	-1.32981	-1.3365	-1.47706	-1.48273	-1.54016	-1.4644	0.145821	-0.0563178	-0.0186489	-0.302284	-0.118946	-0.315992	0.53967	1
-2.25049	-0.924564	-0.815345	-0.718959	-0.317313	-0.0850471	-0.0571168	0.113196	-0.183868	-0.193693	0.273265	0.389768	-0.283321	1.26281	-1.06705	-1.21188	2.16754	1.2755	-1.33818	0.398696	-0.661358	-0.148601	0.258157	-0.209406	-0.274364	0.0576666	0.252592	0.678991	0.220767	-0.686257	0.159914	-1.14355	0.750592	1.0405	0.280661	-0.0873036	1
-2.00413	-0.818521	-0.836629	-0.729514	-0.401932	-0.0978643	0.113186	0.0941076	-0.378079	-0.338548	-0.00443055	0.275097	-0.282465	1.27796	-0.498404	-0.557499	0.910892	1.29018	-0.956051	0.0371676	-0.634781	-0.580994	1.02167	0.240387	0.0841033	0.132096	0.114639	0.607758	0.733643	-0.509359	0.052831	-0.349234	-0.0508963	0.196715	-0.0910943	0.291275	1
-1.84043	-1.35498	-1.14076	-0.985259	-0.633805	-0.286268	0.761459	-0.723498	-0.799829	-0.629518	-0.290779	-0.0270098	-0.221957	1.24353	-0.839774	-0.728225	1.13702	1.248	-0.545276	-0.0577754	-1.42677	-0.79719	-1.46204	-1.32981	-1.3365	-1.47706	-1.48273	-1.54016	-1.4644	-0.568325	-0.2366	-0.80306	-0.701071	0.199967	0.0223555	0.773019	1
-2.07278	-0.710814	-0.502838	-0.430038	0.476462	0.809415	-0.636438	0.152412	0.150392	0.117563	1.42328	1.93287	-0.361988	2.28405	-0.408128	-0.476018	2.24892	2.69795	-1.48353	1.42068	0.0854532	-0.580994	0.800893	-0.0905779	-0.083756	0.292044	0.805979	0.552789	0.843545	-0.80419	-0.190985	-0.554035	-0.0939717	0.306358	0.580243	0.486455	1
-0.793146	-0.518503	-0.640838	-0.472434	-0.0485263	0.237277	0.162167	-0.137313	-0.445958	-0.270824	0.191031	0.514975	-0.303745	1.71094	0.0255554	0.158253	0.644259	1.84723	0.279007	0.379227	-0.124504	-0.79719	-1.46204	-1.32981	-1.3365	-1.47706	-1.48273	-1.54016	-1.4644	-0.568325	0.0613677	-0.299739	-0.026681	0.176183	-0.0737091	0.113199	1
-1.12131	-0.339937	-0.449802	-0.30319	0.160889	0.276275	-0.210351	0.198533	-0.143443	-0.0138631	0.501296	0.597606	-0.330762	1.58146	0.208458	-0.455832	1.15586	1.6758	-0.902965	0.743787	-0.0607198	-0.79719	-1.46204	-1.32981	-1.3365	-1.47706	-1.48273	-1.54016	-1.4644	-0.80419	0.253768	0.0871613	0.151858	0.0110369	0.254103	-0.0095064	1
-1.05853	-0.154703	-0.489389	-0.375281	-0.0969868	0.172197	-0.183486	0.450815	-0.217674	-0.126605	0.142136	0.430517	-0.320284	1.35249	-2.31469	-2.47047	3.80467	1.38223	-2.93742	0.161051	-0.459374	-0.79719	-1.46204	-1.32981	-1.3365	-1.47706	-1.48273	-1.54016	-1.4644	-0.80419	0.5229	-0.101654	-0.521934	-0.16188	-0.935783	-0.380746	1
-0.689849	-0.150121	-0.515468	-0.377383	-0.0257186	0.268016	-0.0454516	0.258766	-0.351637	-0.215175	0.150634	0.488999	-0.302661	1.69364	-0.780146	-1.06556	2.25501	1.82236	-1.57846	0.354861	-0.270678	-0.79719	-1.46204	-1.32981	-1.3365	-1.47706	-1.48273	-1.54016	-1.4644	-0.686257	0.55141	-0.0722625	-0.0822546	0.0097102	-0.656993	-0.615408	1
-0.628488	-0.296107	-0.716472	-0.515205	-0.345675	-0.0579098	0.237062	0.125951	-0.582668	-0.354858	-0.222407	0.0556297	-0.276262	0.993321	-0.175969	-0.0259096	0.332994	0.956338	-0.311047	-0.324514	-0.40622	-0.580994	0.0833772	0.802026	0.759967	0.743608	0.495523	0.787435	0.0742313	-0.597808	0.0838171	-0.358453	-0.0263393	0.2131	-0.330134	0.172437	1
0.102003	-0.145095	-0.134691	-0.405403	-0.0196764	-0.0104344	0.163519	-0.122037	-0.115776	-0.4094	-0.00720557	-0.00366261	0.000452549	0.708139	-0.0692319	0.0235973	0.412218	0.640537	-0.0107379	0.117238	-0.0607198	-0.580994	1.33903	1.07231	1.03292	0.640581	0.148213	0.604667	0.733643	0.493067	-0.123759	-0.548942	0.184414	0.423465	0.714327	0.672854	1
0.465307	-0.155305	-0.325327	-0.596139	-0.344645	-0.195029	0.423497	-0.200234	-0.367314	-0.634732	-0.373351	-0.236973	0.0673859	0.176551	-0.223912	-0.140282	-0.00822569	0.0893608	-0.198964	-0.380194	-0.0713506	-0.79719	-1.46204	-1.32981	-1.3365	-1.47706	-1.48273	-1.54016	-1.4644	0.552033	-0.134178	-0.366424	0.0313615	0.243025	0.665575	0.720269	1
0.95286	-0.197419	-0.380433	-0.677431	-0.506673	-0.328062	0.616274	-0.362055	-0.491356	-0.753199	-0.565891	-0.4059	0.167356	-0.598929	-0.548748	-0.510238	-0.0250856	-0.63863	0.2445	-0.671454	-0.422166	-0.556972	1.13205	0.717346	0.838551	0.86465	1.12205	0.666636	0.953447	1.63636	-0.181221	-0.41456	-0.0330049	0.245356	0.562281	0.742039	1
0.202407	-0.229244	-0.27914	-0.504081	-0.333123	-0.278772	0.363653	-0.198032	-0.260525	-0.501388	-0.333361	-0.321801	0.079678	-0.1987	-0.588197	-0.593719	0.676129	-0.272831	0.0633772	-0.235473	-0.47532	-0.148601	0.65371	0.142457	0.0713472	0.334788	0.289372	0.650214	0.660375	0.669966	-0.0303719	-0.639509	0.401732	0.574092	0.735461	0.394038	1
-0.0519782	-0.184568	-0.107543	-0.744023	-0.338035	-0.169621	0.23856	-0.0651641	0.00653781	-0.737099	-0.308845	-0.169506	0.0974196	0.881993	-0.0817951	0.0118633	-0.0340867	0.831433	-0.247065	-0.12819	-0.0288275	-0.79719	-1.46204	-1.32981	-1.3365	-1.47706	-1.48273	-1.54016	-1.4644	0.445332	-0.055799	-0.902073	0.326918	0.706195	0.855035	0.42483	1
0.7475	-0.132661	-0.0753281	-0.799511	-0.626706	-0.365558	0.496515	-0.243715	-0.138385	-0.862069	-0.67583	-0.442518	0.153214	-1.12778	-0.478521	-0.405651	-0.251099	-1.09541	-0.494735	-0.773208	-0.37167	-0.79719	-1.46204	-1.32981	-1.3365	-1.47706	-1.48273	-1.54016	-1.4644	1.25963	0.252263	-0.113696	0.400581	0.244304	0.493795	-0.00459024	1
0.732208	-0.0961398	-0.0749373	-0.977751	-0.762476	-0.438804	0.534982	-0.1847	-0.129581	-1.03761	-0.810326	-0.523812	0.365847	-2.26558	-0.853564	-0.652697	-0.344494	-1.99479	-0.166127	-1.06535	-0.775639	-0.79719	-1.46204	-1.32981	-1.3365	-1.47706	-1.48273	-1.54016	-1.4644	1.28911	0.279941	-0.450674	0.428265	0.467299	0.194775	-0.138673	1
0.504444	0.787155	0.596082	-0.509828	-0.235314	-0.0811878	-0.21526	0.609012	0.420807	-0.623745	-0.33091	-0.156723	0.00979565	0.469832	0.866043	0.554569	-0.755091	0.391898	0.488674	0.0461901	0.430953	-0.79719	-1.46204	-1.32981	-1.3365	-1.47706	-1.48273	-1.54016	-1.4644	0.257202	-0.177589	-0.47456	-0.244167	0.191683	0.571377	0.572487	1
1.0819	0.0947324	-0.0380931	-0.915184	-0.595775	-0.345943	0.484517	-0.127916	-0.19953	-1.0014	-0.667609	-0.434813	0.297074	-0.0686474	-0.157499	0.0531799	-0.804743	-0.143398	0.401975	-0.629305	-0.148424	-0.79719	-1.46204	-1.32981	-1.3365	-1.47706	-1.48273	-1.54016	-1.4644	1.00165	0.163302	-0.56081	-0.0681826	0.321745	0.436407	0.0113371	1
0.709309	-0.333277	-0.405568	-0.857777	-0.281783	0.357158	0.551727	-0.446627	-0.475724	-0.913727	-0.32148	0.38303	0.327054	2.00642	0.313909	0.363138	0.234966	2.2858	0.034876	0.315932	0.194419	-0.79719	-1.46204	-1.32981	-1.3365	-1.47706	-1.48273	-1.54016	-1.4644	0.780527	-0.163444	-0.484763	0.371351	0.464054	0.811745	0.858691	1
0.701727	-0.697122	-0.76414	-1.10928	-0.507513	-0.00913096	0.930911	-0.782772	-0.809395	-1.1557	-0.520001	0.00640596	0.731592	1.74815	0.0334556	0.405213	-0.483877	1.92807	0.782891	-0.125685	-0.504554	-0.79719	-1.46204	-1.32981	-1.3365	-1.47706	-1.48273	-1.54016	-1.4644	2.08515	0.193145	-0.286014	0.545342	0.414773	0.372031	-0.0240149	1
0.607734	-0.689194	-0.953636	-1.10514	-0.564051	-0.0895404	0.986432	-0.721891	-1.0082	-1.14516	-0.575746	-0.0871313	0.669113	1.65073	-0.342539	-0.051491	-0.133658	1.79397	0.124784	-0.344014	-0.703881	-0.79719	-1.46204	-1.32981	-1.3365	-1.47706	-1.48273	-1.54016	-1.4644	2.29154	0.171697	-0.381768	0.817154	0.592196	0.507595	0.010225	1
0.583946	0.484452	0.0424432	-0.64381	-0.460888	-0.2732	0.122915	0.384537	-0.0681745	-0.727553	-0.525186	-0.347538	0.0214842	-0.687855	-0.250685	-0.282719	-0.387879	-0.718506	0.35878	-0.712604	-0.0633775	-0.79719	-1.46204	-1.32981	-1.3365	-1.47706	-1.48273	-1.54016	-1.4644	0.758415	-0.27326	-0.359244	0.358363	0.379835	1.0615	1.01157	1
0.46363	0.195633	-0.234804	-0.95775	-0.707329	-0.386724	0.370296	0.219254	-0.265344	-1.00829	-0.747925	-0.459767	0.251923	-1.5038	-0.595792	-0.471701	-0.445695	-1.4033	0.310342	-0.987747	-0.398247	-0.79719	-1.46204	-1.32981	-1.3365	-1.47706	-1.48273	-1.54016	-1.4644	0.927943	0.231156	-0.43946	0.337152	0.420905	0.468839	0.107584	1
1.15992	-0.645323	-0.888454	-1.14989	-0.828265	-0.454015	1.13871	-0.807435	-0.988476	-1.20924	-0.875268	-0.539975	0.752496	-1.42287	-1.10964	-0.852021	-0.17241	-1.33447	-0.000507047	-1.46862	-1.21682	-0.79719	-1.46204	-1.32981	-1.3365	-1.47706	-1.48273	-1.54016	-1.4644	1.90826	0.197624	-0.613693	0.937326	0.789369	0.487495	-0.046338	1
0.548556	-0.572628	-0.980644	-1.1676	-0.852235	-0.461889	1.03846	-0.551249	-1.02867	-1.21153	-0.887323	-0.538088	0.792042	-1.57479	-1.17278	-0.897043	-0.0292834	-1.45767	0.254529	-1.49672	-1.42146	-0.79719	-1.46204	-1.32981	-1.3365	-1.47706	-1.48273	-1.54016	-1.4644	2.05567	0.252432	-0.370277	1.0294	0.676715	0.235728	-0.114463	1
-0.220643	1.11797	0.34533	-0.510082	-0.26392	-0.216618	-0.515767	1.29915	0.346035	-0.551845	-0.294217	-0.264203	-0.0021021	-0.625477	0.221395	-0.047786	-0.52586	-0.660998	0.513987	-0.412395	0.199734	-0.79719	-1.46204	-1.32981	-1.3365	-1.47706	-1.48273	-1.54016	-1.4644	1.53808	-0.144958	-0.620495	1.23578	0.922598	1.40885	0.844519	1
0.0318012	1.14983	0.589246	-0.28317	-0.132562	-0.158647	-0.534323	1.12545	0.483456	-0.377745	-0.207199	-0.223427	-0.113717	-0.59629	-0.0601554	-0.30295	-0.208561	-0.637177	-0.634637	-0.395288	0.197076	-0.79719	-1.46204	-1.32981	-1.3365	-1.47706	-1.48273	-1.54016	-1.4644	0.0803034	-0.392809	-0.586374	0.472077	0.571214	1.15758	1.3657	1
-0.489431	0.799994	0.551318	-0.126346	0.102415	-0.0284756	-0.689854	1.03936	0.657259	-0.111761	0.121784	-0.0264714	-0.157	0.235715	-0.195826	-0.386204	0.792963	0.147469	-0.398244	0.316883	0.321988	-0.79719	-1.46204	-1.32981	-1.3365	-1.47706	-1.48273	-1.54016	-1.4644	-0.273494	-0.0713472	-0.959466	0.317919	0.738248	1.02083	0.653622	1
-0.0857999	1.02106	0.684963	0.0115678	0.237347	0.107596	-0.672179	0.996821	0.595865	-0.085572	0.158189	0.0712818	-0.147224	0.452278	0.412937	0.300085	0.0836153	0.375123	0.215401	0.360166	0.717984	-0.364797	0.676707	0.346571	0.537378	0.532382	0.101922	0.756812	0.623741	-0.126078	-0.165468	-0.521139	0.879568	0.706448	1.21581	0.859861	1
0.494897	1.40333	0.774868	-0.505385	-0.441381	-0.298288	-0.422402	1.15046	0.527711	-0.64342	-0.540382	-0.394326	-0.0159929	-1.31167	-0.0914375	-0.0623037	-0.607004	-1.24797	-0.266451	-0.611258	0.175815	-0.79719	-1.46204	-1.32981	-1.3365	-1.47706	-1.48273	-1.54016	-1.4644	0.19496	0.0627524	0.00913914	0.0943267	0.0350376	0.482155	0.173762	1
0.194423	0.490614	0.274995	-0.871291	-0.682781	-0.391398	0.0161458	0.565963	0.284793	-0.919472	-0.723092	-0.465769	0.160394	-1.8545	-0.443664	-0.312849	-0.502881	-1.68195	0.1828	-0.809111	-0.246758	-0.79719	-1.46204	-1.32981	-1.3365	-1.47706	-1.48273	-1.54016	-1.4644	0.52255	0.245785	-0.48648	0.0448375	0.324034	0.0225688	-0.0551602	1
-0.234006	0.802345	0.589131	-0.591597	-0.442052	-0.208966	-0.426468	0.982482	0.669956	-0.618119	-0.465163	-0.246233	-0.0107143	-0.602675	-0.0113076	0.0748685	-0.475788	-0.63955	0.419758	-0.329375	-0.0208544	-0.79719	-1.46204	-1.32981	-1.3365	-1.47706	-1.48273	-1.54016	-1.4644	0.338281	-0.122348	-0.0676175	0.0356211	0.0577384	0.529221	0.532654	1
0.322596	0.484085	0.12466	-0.767188	-0.477146	-0.163604	0.0312329	0.492375	0.0780433	-0.824485	-0.522523	-0.21307	0.0780257	0.136458	-0.196763	0.00357234	-0.493574	0.0531616	-0.31806	-0.530928	0.00838017	-0.79719	-1.46204	-1.32981	-1.3365	-1.47706	-1.48273	-1.54016	-1.4644	0.0803034	-0.0249548	-0.40655	0.22851	0.353348	0.315965	0.33864	1
0.324273	0.0526408	-0.363758	-0.993633	-0.639093	-0.295182	0.415676	0.134153	-0.364307	-1.03348	-0.665663	-0.343578	0.280426	-0.0337423	-0.391382	-0.192471	-0.390638	-0.110298	0.0528851	-0.782524	-0.464689	-0.79719	-1.46204	-1.32981	-1.3365	-1.47706	-1.48273	-1.54016	-1.4644	0.391514	0.264303	-0.223097	0.0409399	0.157406	0.310328	-0.232654	1
0.0313504	-0.53011	-0.673423	-1.04918	-0.718814	-0.329853	0.742031	-0.373736	-0.605948	-1.06025	-0.720756	-0.355216	0.365551	0.137043	-0.55926	-0.313331	-0.17659	0.0578326	-0.0126586	-0.853011	-0.794243	-0.79719	-1.46204	-1.32981	-1.3365	-1.47706	-1.48273	-1.54016	-1.4644	0.728932	0.216526	-0.490572	0.216524	0.400786	0.327615	-0.104301	1
0.262999	0.148157	-0.12681	-0.789593	-0.379119	0.013471	0.191591	0.185467	-0.134742	-0.829195	-0.400823	0.013608	0.129737	1.03414	0.144808	0.294593	-0.525011	1.0115	0.382602	-0.190511	0.122661	-0.79719	-1.46204	-1.32981	-1.3365	-1.47706	-1.48273	-1.54016	-1.4644	0.768243	-0.0580918	-0.18114	0.224965	0.210653	0.702921	0.51015	1
0.828413	-0.131449	-0.335384	-0.842282	-0.443951	-0.142545	0.542964	-0.261285	-0.429237	-0.908949	-0.497903	-0.196312	0.194867	1.02301	-0.0576955	0.169695	-0.393974	1.00307	0.456536	-0.305562	-0.0686929	-0.79719	-1.46204	-1.32981	-1.3365	-1.47706	-1.48273	-1.54016	-1.4644	0.927943	-0.0429428	-0.144305	0.149754	0.155084	0.393109	0.340554	1
0.395224	-0.214524	-0.366597	-0.909025	-0.516134	-0.168429	0.504821	-0.19384	-0.364138	-0.943651	-0.532817	-0.18842	0.224931	0.997233	-0.16759	0.0407281	-0.257772	0.972099	0.39982	-0.328791	-0.222839	-0.79719	-1.46204	-1.32981	-1.3365	-1.47706	-1.48273	-1.54016	-1.4644	0.510265	0.121753	-0.405767	0.788207	0.594716	0.59477	0.0670461	1
0.277501	0.10986	0.0666055	-0.602648	-0.395918	-0.139729	0.143274	0.126549	0.0660612	-0.638662	-0.424492	-0.172793	0.00716095	0.458281	-0.177562	-0.132994	-0.235715	0.383112	0.105287	-0.226192	0.143922	-0.79719	-1.46204	-1.32981	-1.3365	-1.47706	-1.48273	-1.54016	-1.4644	0.694535	-0.0677475	-0.605687	0.124268	0.433012	0.448482	0.735285	1
-0.245186	0.699801	0.699938	-0.201295	-0.0799857	-0.143653	-0.542866	0.828685	0.756249	-0.22336	-0.0979269	-0.177364	-0.140444	-0.315037	-0.00435464	-0.216718	-0.167302	-0.381649	0.268688	-0.0294132	0.316672	-0.79719	-1.46204	-1.32981	-1.3365	-1.47706	-1.48273	-1.54016	-1.4644	0.434101	-0.0663253	-0.826359	0.334862	0.662211	0.830299	0.418185	1
-0.836311	1.72208	1.48604	0.329294	0.623774	0.208494	-1.49759	1.85146	1.4597	0.249158	0.557448	0.193745	-0.216347	0.24532	0.568907	0.187569	-0.0409898	0.157093	0.293432	0.492077	0.957176	-0.580994	0.331748	-0.149478	-0.169869	0.236196	0.670386	0.575334	0.0742313	-0.302977	-0.187449	-0.903772	0.53939	0.799073	1.2904	0.49654	1
-0.810287	1.23068	1.09678	0.121431	0.187022	0.0341188	-1.16183	1.52671	1.2344	0.135193	0.199434	0.0414297	-0.198387	0.0575121	0.283153	-0.0700525	0.0602476	-0.026826	-0.589353	0.292062	0.667488	-0.580994	-0.0546066	1.34243	1.04887	0.841052	1.13132	0.675047	-0.145573	-0.33246	-0.0484357	-0.581177	1.28315	0.918444	1.11614	0.484067	1
-0.880784	1.46319	1.44239	0.208888	0.485575	0.175171	-1.40737	1.68253	1.52147	0.179891	0.468691	0.182478	-0.177702	0.344736	0.567446	0.2026	0.111486	0.260985	0.122348	0.485713	0.635596	-0.580994	0.0281837	0.462161	0.517118	0.636769	0.377369	0.54595	-0.145573	-0.244011	0.169204	-0.525149	0.578046	0.578664	0.813876	0.110352	1
-0.130465	1.11236	0.926544	-0.0677156	0.101704	-0.0126092	-0.735626	1.09248	0.834637	-0.164635	0.0227397	-0.0633451	-0.156864	0.079376	0.729275	-0.491636	0.524221	-0.00682587	-0.620942	0.402474	0.579784	-0.79719	-1.46204	-1.32981	-1.3365	-1.47706	-1.48273	-1.54016	-1.4644	-0.391426	-0.336981	-0.27635	0.555664	0.413181	1.21393	1.31927	1
-0.449826	1.51934	1.39411	0.226562	0.42818	0.114572	-1.19394	1.50205	1.28526	0.105237	0.326793	0.0669072	-0.204262	0.169912	0.391046	0.182494	-0.0121356	0.0825502	0.310839	0.344721	0.773796	-0.580994	0.276555	0.630111	0.577741	0.706371	0.433193	0.583725	0.0742313	-0.479876	-0.248221	-0.586542	-0.442761	0.175994	1.22571	1.13199	1
-0.153645	0.725407	0.7537	-0.0547059	0.130877	0.130898	-0.58751	0.754007	0.731642	-0.115929	0.0852714	0.118679	-0.176207	0.524863	0.375956	-0.0595668	-0.0177149	0.446786	-0.600188	0.508857	0.752534	-0.580994	0.414538	0.616081	0.790286	0.526691	0.0480773	0.572768	0.0742313	-0.244011	-0.211284	-0.412136	-0.121341	0.205666	0.975001	0.721273	1
-0.603511	0.9476	0.934337	0.0363061	0.345723	0.189803	-0.958179	1.14625	1.03474	0.0301937	0.352707	0.214065	-0.186942	0.618659	0.157351	-0.279128	0.873756	0.544292	-0.645092	0.592206	0.866815	-0.580994	1.21484	0.440956	0.489498	0.636948	0.593658	0.675759	1.17325	-0.00814593	-0.024246	-0.942438	0.435817	0.778531	0.847392	0.400964	1
-0.368072	1.20892	0.871742	0.0179595	0.159332	0.110843	-0.890198	1.29935	0.856762	-0.044482	0.109255	0.0896382	-0.195327	0.364853	0.238063	-0.0161278	0.399278	0.286719	-0.107151	0.247903	0.672803	-0.79719	-1.46204	-1.32981	-1.3365	-1.47706	-1.48273	-1.54016	-1.4644	-0.0965953	-0.213441	-0.459653	0.474005	0.492688	0.735207	0.895291	1
0.0783039	0.986746	1.19348	1.29271	0.898206	0.892991	-0.971075	0.675088	0.886171	0.949453	0.649282	0.795794	-0.428147	1.11552	1.60275	2.00172	-1.36402	1.10344	2.30326	0.6827	1.58173	0.564047	0.877551	-0.0431611	-0.119154	-0.0921985	0.255541	0.695066	0.806911	-0.951605	-1.81034	3.01069	-2.47224	-2.95377	-2.49908	-3.05954	1
0.11775	0.971286	0.811977	1.09433	0.509066	0.721469	-0.778896	0.728574	0.566801	0.806551	0.322244	0.641706	-0.438151	1.11657	1.52848	1.87783	-1.35455	1.10486	1.21629	0.666324	1.4834	0.716185	1.16195	-0.240493	-0.283164	0.0355749	0.543022	0.627591	1.07251	-0.951605	-1.81034	3.01069	-2.47224	-2.95377	-2.49908	-3.05954	1
0.195358	0.681545	0.661641	0.868687	0.205482	0.400633	-0.535703	0.502707	0.475724	0.647685	0.0717484	0.337973	-0.431826	0.840113	1.48016	1.49067	-1.15857	0.792904	0.88591	0.515121	0.989069	0.964411	0.285753	-0.40354	-0.337867	0.0231979	0.452311	0.697432	0.303804	-0.951605	-1.81034	3.01069	-2.47224	-2.95377	-2.49908	-3.05954	1
0.837465	0.324795	-0.22495	0.03094	-0.326278	-0.0128279	0.214561	0.0994366	-0.404358	-0.132361	-0.424366	-0.0948697	-0.400966	0.32271	0.501961	0.75958	-0.921012	0.247035	1.31022	-0.234637	0.0854532	0.64412	0.595144	-0.354326	-0.362313	0.0350227	0.779382	0.683344	0.650606	-0.951605	-1.81034	3.01069	-2.47224	-2.95377	-2.49908	-3.05954	1
1.03554	-0.507303	-0.609724	-0.514283	-0.587449	-0.219477	0.823032	-0.692571	-0.720356	-0.598527	-0.647661	-0.292142	-0.373706	0.0944589	-0.118472	0.146392	-0.635182	0.0217342	-0.0120838	-0.550305	-0.594916	0.403901	0.329448	-0.49933	-0.482973	-0.0658474	0.606086	0.636563	0.38562	-0.951605	-1.81034	3.01069	-2.47224	-2.95377	-2.49908	-3.05954	1
0.860609	-0.0819668	-0.395563	-0.258448	-0.490611	-0.132082	0.49621	-0.258131	-0.523313	-0.366306	-0.562818	-0.204678	-0.381621	0.0893656	0.173875	0.398692	-0.811615	0.023328	1.18716	-0.386382	-0.185631	0.403901	0.56632	-0.588014	-0.592228	-0.133148	0.60647	0.53277	0.623741	-0.886087	-0.277654	0.550427	-0.835506	-0.705749	-0.232994	0.646613	1
-0.772852	0.689871	0.683983	1.19287	0.381851	0.505125	-0.998179	0.891001	0.765785	1.23513	0.38614	0.578001	-0.445448	0.919993	1.0961	1.34074	-0.688356	0.883035	1.55066	0.592548	1.02096	0.772808	1.51151	-0.435572	-0.510503	-0.115241	1.22335	0.694318	1.54188	-0.951605	-1.81034	3.01069	-2.47224	-2.95377	-2.49908	-3.05954	1
-1.20383	0.638822	0.55531	1.00489	0.34502	0.477216	-1.13706	1.11284	0.821788	1.22149	0.459373	0.641253	-0.446814	0.983146	1.41388	1.78239	-0.740278	0.958543	1.56563	0.89025	1.03159	1.25668	0.574599	-0.402599	-0.38244	-0.0193272	0.709277	0.671296	0.648164	-0.951605	-1.81034	3.01069	-2.47224	-2.95377	-2.49908	-3.05954	1
0.447862	0.223682	-0.143003	0.0858981	-0.34135	-0.00563716	0.12132	0.13122	-0.244014	-0.0108689	-0.408185	-0.0589562	-0.412337	0.289403	0.540401	0.808026	-0.832736	0.217002	1.37103	0.0238001	0.149238	1.00445	0.590008	-0.389262	-0.387284	0.0392395	0.62932	0.619341	0.588939	-0.951605	-1.81034	3.01069	-2.47224	-2.95377	-2.49908	-3.05954	1
0.58755	-0.534519	-0.695893	-0.412976	-0.60008	-0.21446	0.761474	-0.607788	-0.751142	-0.438062	-0.634065	-0.25997	-0.38414	0.192473	-0.0184648	0.251663	-0.612196	0.123567	1.31538	-0.392827	-0.618835	0.175694	0.670498	-0.384541	-0.35732	0.0457311	0.713113	0.647262	0.722653	-0.892639	0.187625	0.522529	1.00357	0.106434	-0.442549	-0.216463	1
-0.560302	1.05449	0.728554	0.7553	0.496621	0.591683	-1.02454	1.15717	0.712584	0.678817	0.439936	0.623099	-0.436498	0.896603	-2.16084	-2.25383	1.43241	0.854087	-2.56767	0.510657	0.853526	0.418915	0.290353	-0.118077	-0.144552	0.197206	0.643358	0.671272	0.330669	-0.951605	-1.81034	3.01069	-2.47224	-2.95377	-2.49908	-3.05954	1
-1.01777	0.888983	1.29276	1.30342	1.09394	0.824166	-1.52182	1.06224	1.42698	1.36657	1.14653	0.967778	-0.443336	1.20901	0.946782	1.15212	0.27366	1.21371	-0.554902	1.11924	1.19371	0.283792	0.298019	-0.454145	-0.44911	-0.0564743	0.358748	0.68393	0.220767	-0.892639	-0.428186	-1.46334	-1.47378	0.279558	0.639515	1.05025	1
-0.513703	0.971216	0.932176	1.12379	0.410259	0.450144	-1.04552	1.02049	0.893972	1.04001	0.345567	0.459557	-0.430905	0.716597	1.40086	1.74329	-0.832719	0.65774	1.7548	0.744942	1.10335	0.608087	0.631096	-0.271894	-0.280289	0.0872432	1.1407	0.636376	0.715326	-0.951605	-1.81034	3.01069	-2.47224	-2.95377	-2.49908	-3.05954	1
-0.269895	0.876205	0.860128	1.22102	0.49611	0.394583	-0.900282	0.808817	0.742286	1.03745	0.381132	0.361375	-0.42606	0.71837	1.2581	1.59134	-0.641809	0.659151	1.46246	0.743531	0.989069	0.608087	0.531135	-0.271288	-0.285923	0.119655	0.720412	0.659804	0.535819	-0.951605	-1.81034	3.01069	-2.47224	-2.95377	-2.49908	-3.05954	1
-0.108017	0.828777	0.602911	0.806976	0.238541	0.273512	-0.682779	0.778486	0.503191	0.669557	0.14775	0.241083	-0.417998	0.565084	1.07257	1.29633	-0.712621	0.496622	1.624	0.511425	0.842896	0.884338	0.59545	-0.281102	-0.290005	-0.00945564	0.705566	0.66361	0.578966	-0.951605	-1.81034	3.01069	-2.47224	-2.95377	-2.49908	-3.05954	1
-0.0177738	1.19559	0.727878	0.710456	0.303198	0.345483	-0.814207	1.05679	0.557492	0.526195	0.178597	0.295848	-0.420007	0.564094	1.04141	1.29975	-0.824435	0.495218	1.03334	0.492754	0.925284	1.00445	0.623354	-0.271288	-0.261255	0.0675535	0.724095	0.652649	0.598097	-0.951605	-1.81034	3.01069	-2.47224	-2.95377	-2.49908	-3.05954	1
-0.144651	0.825418	0.686624	0.982924	0.262254	0.293222	-0.741713	0.766283	0.588274	0.844135	0.17205	0.264853	-0.420549	0.642533	0.829623	1.01494	-0.246752	0.574548	0.596162	0.562009	0.840238	2.62592	0.519559	-0.219371	-0.17745	0.264299	1.17261	0.714092	0.587107	-0.951605	-1.81034	3.01069	-2.47224	-2.95377	-2.49908	-3.05954	1
-0.460741	0.673381	0.520586	0.582101	0.233047	0.310416	-0.75526	0.825947	0.587317	0.613151	0.245018	0.365421	-0.420931	0.712297	0.906649	1.08179	-0.459179	0.65216	0.803525	0.656703	0.850869	0.524011	1.05518	-0.358566	-0.358451	0.0628255	1.01652	0.711891	1.16933	-0.951605	-1.81034	3.01069	-2.47224	-2.95377	-2.49908	-3.05954	1
-0.117597	0.651369	0.557358	0.864741	0.180372	0.295636	-0.631002	0.628535	0.50088	0.781835	0.121062	0.291274	-0.413406	0.561144	0.88021	1.00986	-0.534859	0.494419	1.31077	0.56023	0.694065	1.04448	0.682533	-0.0639691	-0.0245829	0.257761	0.773785	0.6784	0.741784	-0.886087	0.283418	0.738037	-0.38405	-0.628155	-0.652052	-0.346538	1
-0.638423	0.34289	0.314868	0.57879	0.197731	0.269421	-0.651223	0.603848	0.484126	0.731056	0.283478	0.376514	-0.416986	0.83171	-0.104854	-0.145659	0.972886	0.780135	-0.352151	0.517136	0.375142	0.499989	0.854509	-0.332905	-0.341462	0.043403	0.530712	0.672575	0.768184	-0.951605	-1.81034	3.01069	-2.47224	-2.95377	-2.49908	-3.05954	1
-1.54515	-0.332597	-0.152461	0.0424386	0.179509	0.424663	-0.563643	0.382912	0.363051	0.459158	0.537766	0.816622	-0.44367	1.46703	0.432564	0.558111	0.707386	1.53819	-1.10107	0.779136	0.114688	0.499989	0.531825	-0.465406	-0.44789	-0.0869314	0.687912	0.707145	0.56879	-0.951605	-1.81034	3.01069	-2.47224	-2.95377	-2.49908	-3.05954	1
-1.16806	-0.158192	-0.108755	0.395676	-0.0324641	0.268907	-0.465267	0.392328	0.255095	0.745277	0.161186	0.490265	-0.43786	1.09564	0.817479	1.06187	-0.0203629	1.08713	0.596672	0.668134	0.300726	1.25668	0.68856	-0.321179	-0.375544	-0.0296803	1.00541	0.698846	0.761823	-0.951605	-1.81034	3.01069	-2.47224	-2.95377	-2.49908	-3.05954	1
-0.774571	0.0125225	-0.106889	0.397942	-0.198427	0.137313	-0.328702	0.422799	0.104452	0.650685	-0.117631	0.24815	-0.432146	0.845136	0.696689	0.994333	-0.0840923	0.80961	0.781498	0.471772	0.0641917	1.84521	0.503308	-0.418867	-0.402309	0.0660154	1.07964	0.6974	0.647553	-0.951605	-1.81034	3.01069	-2.47224	-2.95377	-2.49908	-3.05954	1
-0.307711	-0.325119	-0.440878	-0.181203	-0.40891	-0.0504203	0.249493	-0.102537	-0.330598	-0.0577889	-0.370283	-0.00441861	-0.411543	0.633365	0.376954	0.584202	-0.204816	0.582661	0.541389	0.0712538	-0.230812	0.463956	0.715803	-0.0448542	-0.113601	0.177278	0.74876	0.640143	0.733643	-0.951605	-1.81034	3.01069	-2.47224	-2.95377	-2.49908	-3.05954	1
-1.36387	-0.116349	0.0776371	0.384726	0.268644	0.603601	-0.760513	0.472797	0.541642	0.845224	0.599258	1.04153	-0.448172	1.48624	0.73979	0.585301	0.463643	1.57426	-0.475319	0.881134	0.191761	1.12456	1.02869	-0.586695	-0.632573	-0.340947	0.900565	0.733744	1.10531	-0.951605	-1.81034	3.01069	-2.47224	-2.95377	-2.49908	-3.05954	1
-1.44541	-0.345796	-0.0670631	0.281504	0.0676071	0.351891	-0.570933	0.27527	0.457571	0.824847	0.410963	0.744817	-0.443203	1.33361	-0.602091	-0.790108	1.55687	1.38368	-1.34712	0.727659	-0.536447	0.499989	0.800104	-0.601029	-0.598094	-0.234389	0.847693	0.729159	0.865525	-0.951605	-1.81034	3.01069	-2.47224	-2.95377	-2.49908	-3.05954	1
-1.24155	-0.393612	-0.361861	-0.0161831	-0.231064	0.129569	-0.21307	0.201603	0.0357627	0.429616	0.00939893	0.41424	-0.433793	1.18405	-0.279699	-1.01894	1.46588	1.20518	-1.44373	0.637509	-0.366354	1.90527	1.15651	-0.441634	-0.457694	-0.14167	0.917782	0.684347	1.15541	-0.863156	5.01832	0.200782	-1.33753	-0.70372	-1.38909	-1.00127	1
-0.900531	-0.183875	-0.177855	0.45137	-0.168698	0.12135	-0.303025	0.241527	0.106791	0.826571	-0.0206189	0.288098	-0.437679	0.870685	-0.0724905	-0.0741372	0.797979	0.836421	-0.773346	0.587624	-0.0793237	2.87815	0.793588	-0.496174	-0.464035	-0.0907279	0.894216	0.685449	0.856475	-0.951605	-1.81034	3.01069	-2.47224	-2.95377	-2.49908	-3.05954	1
-0.538311	-0.494759	-0.581665	-0.162709	-0.448828	-0.0839421	0.28981	-0.192849	-0.414348	0.0794766	-0.358919	0.0158538	-0.415315	0.768174	-1.11477	-1.30005	1.91113	0.730047	-1.93724	0.131493	-0.71717	1.24467	1.23638	-0.410102	-0.443401	-0.104791	0.844793	0.648238	1.2715	-0.951605	-1.81034	3.01069	-2.47224	-2.95377	-2.49908	-3.05954	1
-0.966331	-0.175265	-0.0468341	0.260712	-0.110909	0.163495	-0.365034	0.264083	0.29158	0.609593	0.0716353	0.374453	-0.442344	0.991458	0.637729	0.83097	0.0474261	0.982306	0.293846	0.773977	0.178472	2.80608	0.622664	-0.442932	-0.439435	-0.0445299	0.640079	0.649063	0.6329	-0.951605	-1.81034	3.01069	-2.47224	-2.95377	-2.49908	-3.05954	1
-1.43483	0.267765	0.623337	0.93735	0.823787	0.768751	-1.29992	0.779384	1.07394	1.36398	1.16432	1.15438	-0.446548	1.33313	-3.29473	-3.07636	4.69541	1.36282	-3.5888	0.790255	-0.260047	0.283792	1.11136	-0.476805	-0.529525	-0.247888	0.618693	0.655079	1.15493	-0.892639	-0.660826	-1.46085	2.78432	2.11803	4.91944	1.8827	1
-1.1854	-0.132595	0.276113	0.431457	0.259314	0.325036	-0.712651	0.330183	0.741262	0.851437	0.551557	0.608695	-0.42924	1.14895	-0.132554	-0.574137	0.720289	1.14311	-0.863012	0.603686	0.165184	0.283792	1.21484	-0.267796	-0.355119	-0.0536348	0.959505	0.733692	1.34726	-0.892639	-0.770303	0.379662	0.637211	0.0375912	1.85649	2.40216	1
-0.975905	0.0289724	0.236033	0.606366	0.229734	0.293165	-0.668297	0.422923	0.557166	0.929916	0.422374	0.488872	-0.434416	1.01567	0.315444	0.37863	0.39443	0.993036	-0.0215435	0.758224	0.316672	0.283792	0.687746	-0.502067	-0.452753	-0.0202107	0.578157	0.709796	0.733643	-0.833673	-0.578717	0.0602397	-1.07708	-0.503157	-0.175097	1.97252	1
-0.67084	0.253384	0.412376	0.730451	0.234583	0.299623	-0.67527	0.484638	0.597009	0.904609	0.323202	0.415237	-0.430743	0.878408	0.00266646	-0.0593554	0.759739	0.833434	-0.589267	0.801157	0.28478	1.58097	0.746389	-0.430072	-0.438288	-0.0750828	0.775645	0.698682	0.788594	-0.951605	-1.81034	3.01069	-2.47224	-2.95377	-2.49908	-3.05954	1
-0.892848	-0.0342568	0.116952	0.404088	0.145086	0.222454	-0.523728	0.342779	0.41892	0.707267	0.33922	0.409206	-0.428109	1.02391	0.0462601	-0.194059	0.994137	1.00193	-1.17803	0.819438	0.127976	1.68907	0.660938	-0.320438	-0.341766	0.092209	1.07745	0.724687	0.758938	-0.951605	-1.81034	3.01069	-2.47224	-2.95377	-2.49908	-3.05954	1
-1.01204	-0.299	-0.104309	0.226751	-0.0581586	0.0959087	-0.315463	0.146255	0.257797	0.616145	0.15979	0.292475	-0.41745	0.981498	-0.72842	-1.0557	1.44346	0.952492	-1.61365	0.604999	-0.400904	1.25668	0.66574	-0.344558	-0.349791	0.0432183	0.808526	0.700044	0.742097	-0.833673	5.31026	-0.21655	-0.863278	-0.23743	-0.0889985	-0.279067	1
-0.82704	-0.319725	-0.277395	-0.116365	-0.348768	-0.0578853	-0.0200624	0.073164	0.0107734	0.160543	-0.213926	0.0753837	-0.416092	0.794366	-1.27959	-1.55274	1.49551	0.762923	-2.2135	0.0907683	-0.634781	-0.148601	0.383492	-0.58754	-0.537464	-0.156341	0.745502	0.701686	0.403937	-0.892639	0.680274	0.720544	-1.53787	-1.11579	-1.79068	-0.778829	1
-0.997753	-0.329498	-0.358373	-0.0174288	-0.331733	-0.0497004	-0.0913401	0.179188	-0.0408863	0.338046	-0.177443	0.0907136	-0.420975	0.680523	-3.49525	-3.04897	5.27438	0.631741	-3.68167	-0.0797026	-0.679962	1.20463	0.476302	-0.498847	-0.498251	-0.161167	0.788138	0.703105	0.625485	-0.951605	-1.81034	3.01069	-2.47224	-2.95377	-2.49908	-3.05954	1
-0.170142	-0.391937	-0.475537	-0.249838	-0.473924	-0.116121	0.355697	-0.217325	-0.380955	-0.137592	-0.444829	-0.086741	-0.407865	0.413045	-0.531855	-0.564152	0.912825	0.356018	-1.71829	-0.0805824	-0.435454	0.575486	0.614615	-0.467203	-0.516899	-0.213373	0.4213	0.5964	0.556579	-0.951605	-1.81034	3.01069	-2.47224	-2.95377	-2.49908	-3.05954	1
-0.944309	-0.381284	-0.264562	-0.253601	-0.353264	-0.0387614	-0.0311045	0.0899445	0.082807	0.0215641	-0.20855	0.104131	-0.4195	0.636609	-0.1676	-0.300479	0.599451	0.587799	-0.797166	0.0902264	-0.57897	0.211727	1.23554	-0.410344	-0.499275	-0.204933	0.980777	0.658222	1.24652	-0.951605	-1.81034	3.01069	-2.47224	-2.95377	-2.49908	-3.05954	1
-1.0038	-0.0989658	0.0183958	0.265478	-0.10161	0.152965	-0.439473	0.359171	0.372769	0.618028	0.0891665	0.371142	-0.438613	0.948975	-0.529494	-0.95476	0.590688	0.92782	-2.71714	0.443905	-0.177658	1.68907	1.22919	-0.404879	-0.435956	-0.104762	0.895601	0.678967	1.26571	-0.951605	-1.81034	3.01069	-2.47224	-2.95377	-2.49908	-3.05954	1
-0.826588	-0.127316	-0.302682	0.0195728	-0.334686	0.004858	-0.142414	0.293059	-0.0370523	0.323209	-0.200978	0.163051	-0.430725	0.799803	0.122246	0.19062	0.634707	0.765784	-0.113492	0.471119	-0.206893	2.77005	0.891546	-0.444899	-0.452641	-0.0641945	1.01855	0.658632	0.936477	-0.951605	-1.81034	3.01069	-2.47224	-2.95377	-2.49908	-3.05954	1
-1.02637	-0.60577	-0.739897	-0.452156	-0.537503	-0.161735	0.292746	-0.0647834	-0.474933	-0.124616	-0.383679	-0.00019789	-0.40817	0.701508	-0.695485	-0.889913	1.02345	0.658656	-1.85851	-0.0755068	-0.778297	0.824283	0.506144	-0.458182	-0.434398	-0.0293504	0.603298	0.701807	0.614583	-0.951605	-1.81034	3.01069	-2.47224	-2.95377	-2.49908	-3.05954	1
-0.494193	-0.764352	-0.809427	-0.483815	-0.582283	-0.17912	0.633465	-0.516069	-0.684669	-0.294508	-0.515151	-0.108213	-0.399539	0.661258	-0.794555	-0.887891	0.97361	0.626998	-1.98587	-0.270995	-0.927128	-0.166617	0.587018	-0.575657	-0.544683	-0.12324	0.738106	0.681041	0.733643	-0.951605	-1.81034	3.01069	-2.47224	-2.95377	-2.49908	-3.05954	1
0.0320221	-0.472544	-0.648004	-0.480532	-0.462982	-0.10005	0.535417	-0.359094	-0.605958	-0.416531	-0.435511	-0.0675512	-0.389209	0.672637	-0.573032	-0.879962	0.989851	0.648449	-1.00587	-0.463865	-0.812847	0.64412	0.0557805	-0.285817	-0.224575	0.356021	0.546411	0.697284	0.184133	-0.78313	0.481846	0.146945	0.192885	-0.00867372	-0.303968	-0.557112	1
-0.690699	-0.466504	-0.612598	-0.488369	-0.493182	-0.156774	0.304816	-0.0645961	-0.406372	-0.288648	-0.388496	-0.0630635	-0.407837	0.644045	-0.959219	-1.03862	1.06115	0.606071	-2.06711	-0.218352	-0.706539	-0.121576	0.110974	-0.588336	-0.584716	-0.130077	0.653311	0.70713	0.184133	-0.951605	-1.81034	3.01069	-2.47224	-2.95377	-2.49908	-3.05954	1
-1.62366	-0.356545	-0.129294	0.0456542	-0.179481	0.0832501	-0.534738	0.43638	0.507198	0.628948	0.145391	0.395347	-0.435912	1.02879	-0.762014	-1.28953	1.04335	1.01925	-1.91694	0.444157	-0.714512	0.499989	0.600816	-0.475694	-0.444508	0.00425895	1.24663	0.687916	0.715326	-0.715741	0.870719	0.156447	3.54904	1.43566	3.55263	-0.748897	1
-1.57294	-0.0974472	-0.0448508	0.149564	-0.123136	0.145466	-0.695146	0.718361	0.531471	0.691534	0.18152	0.461871	-0.44252	0.982439	-0.614149	-0.939561	1.26257	0.963035	-1.68608	0.475212	-0.318516	1.90527	0.65555	-0.507107	-0.478057	-0.160754	0.713017	0.693883	0.75196	-0.892639	1.25503	0.28281	4.02659	1.56288	4.07739	-1.20646	1
-0.486207	-0.138624	-0.178458	0.123047	-0.254436	0.0556663	-0.0874587	0.134397	-0.0012957	0.31935	-0.172846	0.158279	-0.427329	0.738109	-0.437346	-0.792711	0.982469	0.700358	-2.32358	0.25105	-0.33712	1.96532	1.03897	-0.371555	-0.433477	-0.0750203	0.885431	0.675327	1.12422	-0.886087	0.461319	0.734353	-1.44496	-1.08429	-0.368775	-0.559001	1
-0.145505	-0.773934	-0.871092	-0.565642	0.4641	0.965588	0.418638	-0.725297	-0.86052	-0.498524	0.662636	1.34513	-0.316372	2.40244	0.144491	-1.42227	-0.0782052	2.89862	-3.03431	0.575171	0.125319	-0.580994	0.662909	0.154623	0.239842	0.74416	1.12916	0.770302	0.953447	-0.273494	-0.308497	-0.419571	1.17309	0.769681	1.95609	1.08838	1
0.352087	-0.77224	-0.901779	-0.532869	-0.0577249	0.25633	0.737848	-0.824221	-0.947099	-0.516634	-0.0127754	0.351047	-0.28003	1.81202	-0.308932	-0.541999	1.02841	1.98219	-0.649311	0.19785	-0.0447737	-0.472895	0.200663	0.0602045	0.102585	0.538002	1.42327	0.770272	0.403937	-0.479876	-0.127807	-0.220785	0.527554	0.366237	1.01512	0.512751	1
1.07389	-0.598149	-0.931958	-0.587501	-0.515496	-0.246152	0.956378	-0.775738	-1.04628	-0.649489	-0.56664	-0.308146	-0.182858	0.274083	0.00886264	-0.0304132	-0.398702	0.186497	0.810298	-0.790784	-0.512528	0.418915	0.392855	0.837106	0.905134	0.89536	0.644415	0.643258	0.343753	-0.306662	-0.098587	0.260902	-0.65875	-0.448053	-0.496676	0.420193	1
1.08224	-0.70857	-0.860286	-0.539007	-0.563572	-0.278676	0.988371	-0.895188	-0.964945	-0.594404	-0.610354	-0.342769	-0.122639	0.269139	0.0210873	-0.0898629	-0.133903	0.180459	0.533135	-0.520792	-0.488608	0.764229	0.421897	0.781563	0.744823	0.855344	0.803084	0.638236	0.543146	-0.116251	-0.124196	0.220187	-0.384305	-0.30396	0.11421	0.545366	1
1.63051	-0.755983	-1.07912	-0.883121	-0.737609	-0.373815	1.24668	-1.02643	-1.22132	-0.964977	-0.797703	-0.460943	0.140487	-0.337455	-0.764271	-0.65951	-0.286935	-0.40161	-0.307751	-1.41807	-0.972308	-0.556972	0.0281837	0.0193226	0.19946	0.726048	0.686133	0.587071	0.0742313	0.309616	-0.21066	0.164566	-0.0826642	-0.138781	0.243878	0.665517	1
0.609132	-0.82899	-1.09229	-0.901175	-0.626284	-0.262738	1.1033	-0.885743	-1.16139	-0.917128	-0.637137	-0.290105	-0.0973267	0.587314	-1.1381	-1.65607	1.60992	0.509165	-1.52805	-0.812371	-0.908524	-0.364797	0.110974	0.74441	0.992435	0.910689	0.0865948	0.684182	0.184133	0.52255	-0.0451291	-0.246108	0.717921	0.464357	0.445096	0.420534	1
0.261531	-0.402638	-0.745124	-0.478992	-0.214201	-0.110183	0.549228	-0.37165	-0.77185	-0.466819	-0.191948	-0.107499	-0.305218	0.744851	0.0151301	-0.672215	0.702764	0.677956	-1.22702	-0.25011	-0.443428	0.175694	0.551832	0.337698	0.319721	0.575267	1.09383	0.671375	0.59077	-0.244011	-0.0597744	-0.260232	0.297415	0.291492	0.44237	0.496996	1
0.76932	-0.678759	-0.961526	-0.778688	-0.608613	-0.31358	0.999799	-0.771159	-1.03899	-0.808146	-0.635245	-0.366784	-0.146063	0.006861	-0.752154	-0.860944	0.80981	-0.0778406	-1.15493	-0.866253	-0.95902	0.689161	0.574944	0.819425	0.818476	0.861481	0.958394	0.646964	0.678692	0.0250226	-0.106477	-0.0328509	-0.118033	-0.0304322	0.219868	0.450699	1
1.2773	-0.714675	-1.02326	-0.853024	-0.730802	-0.399348	1.16067	-0.91555	-1.14168	-0.917718	-0.781095	-0.480743	0.0197232	-0.741795	-0.674068	-0.614919	-0.180572	-0.76617	0.278155	-1.23973	-0.937758	-0.220666	0.138571	1.08452	1.44803	1.10569	0.459055	0.618963	0.110865	0.345651	-0.0914651	0.189232	-0.256845	-0.229496	0.0357641	0.558034	1
1.49024	-0.826644	-1.08624	-0.956415	-0.754564	-0.409077	1.28058	-1.0697	-1.21685	-1.02607	-0.808426	-0.494794	0.121333	-0.559192	-0.847343	-0.791247	0.109267	-0.604945	-0.0753632	-1.3532	-1.13443	0.283792	0.82849	0.765993	0.919605	1.11647	1.89562	0.664299	0.843545	0.577831	0.221902	-0.0692696	0.0154574	0.0500597	0.242024	-0.0269191	1
1.25648	-0.806932	-1.13436	-0.983843	-0.767572	-0.402387	1.26066	-0.995479	-1.25162	-1.04092	-0.813711	-0.481201	0.140799	-0.534457	-1.06465	-0.898791	0.0659362	-0.580976	-0.447774	-1.48764	-1.20619	-0.316753	0.593917	0.568824	0.673148	0.733716	0.801876	0.582594	0.513839	0.457032	0.515262	0.170347	1.34825	0.475931	1.03703	-0.156138	1
-0.791962	-0.0949891	-0.523047	0.0712143	0.364683	0.226639	-0.250363	0.307334	-0.378106	0.310977	0.614439	0.419976	-0.39495	1.11342	-0.234976	-0.932716	1.01071	1.09523	-1.36979	0.385353	0.00306478	0.163683	0.577359	-0.0996991	-0.0569361	0.253891	1.03648	0.711612	0.645721	0.211339	0.124619	-0.463728	0.148021	0.354374	-0.125999	0.0222433	1
-0.0692434	-0.148713	-0.508304	-0.150947	0.113312	0.068036	0.139298	-0.0350341	-0.490078	-0.0965309	0.171606	0.116646	-0.369977	0.930125	-0.639447	-1.02866	1.57304	0.883543	-1.43613	0.254008	-0.0713506	0.499989	0.91128	0.729526	0.695307	0.793284	1.27051	0.655065	0.953447	-0.774707	0.124676	-0.179865	0.101886	0.156668	-0.832053	0.0113453	1
0.329426	-0.229842	-0.676045	-0.314246	-0.107433	-0.0119938	0.412857	-0.223935	-0.722201	-0.320934	-0.10561	-0.00699104	-0.318136	0.866444	-1.10111	-1.75825	2.2466	0.811889	-1.50626	0.0075988	-0.512528	0.283792	0.353595	0.224952	0.313281	0.61677	0.811655	0.672245	0.44973	-0.185045	0.0823361	-0.358067	0.0516046	0.24654	-0.00227076	0.208038	1
0.620408	0.0748154	-0.565349	-0.0709905	-0.120829	-0.0722357	0.302589	-0.0252811	-0.669046	-0.14555	-0.178156	-0.1173	-0.309798	0.517588	-0.278338	-0.636072	0.875715	0.435401	-0.791298	-0.0485725	0.0402725	1.68907	0.879293	0.489208	0.503515	0.721972	1.17565	0.617111	0.913482	-0.656774	0.285984	0.187124	-1.00759	-0.55259	-1.14398	-0.272416	1
0.518627	-0.190881	-0.673687	-0.381229	-0.404827	-0.20109	0.523059	-0.216179	-0.734111	-0.402881	-0.43028	-0.240563	-0.257146	0.314123	-0.724997	-1.49558	1.50331	0.226164	-1.80105	-0.293268	-0.451401	0.914365	0.418316	0.404992	0.535135	0.678754	0.761106	0.6348	0.451038	-0.232955	0.283361	-0.889157	1.12482	1.0429	0.954276	-0.0162501	1
0.214286	-0.450721	-0.767384	-0.356104	-0.259594	-0.0231653	0.539433	-0.403081	-0.782079	-0.310647	-0.22992	0.0079905	-0.257353	1.20304	-0.636512	-1.60693	2.08555	1.20078	-1.37764	0.224655	-0.671989	0.391891	0.690013	0.644268	0.572518	0.651594	0.58024	0.602771	0.741493	-0.244011	-0.0099415	-0.20018	1.02191	0.566954	-0.0217019	0.346961	1
0.171654	-0.271661	-0.771565	-0.302345	0.0627018	0.291809	0.344804	-0.216859	-0.8041	-0.272377	0.106768	0.380061	-0.302612	1.6074	-0.681318	-1.36492	1.85146	1.70791	-1.17661	0.278695	-0.244101	0.499989	0.465395	0.485714	0.480519	0.690137	0.8807	0.64697	0.520119	-0.538842	0.415703	-0.761617	1.25477	1.01918	-0.0674401	-0.448364	1
0.517054	-0.453877	-0.750656	-0.406905	-0.335941	-0.114446	0.6426	-0.494518	-0.80154	-0.410512	-0.344466	-0.129376	-0.265074	0.672895	-0.94529	-1.19458	1.59711	0.600786	-1.07585	-0.259499	-0.411535	0.959406	1.18462	0.553571	0.490473	0.608019	0.772008	0.626174	1.19157	-0.159247	0.129932	-0.471489	0.989794	0.722986	0.439195	0.142769	1
0.145492	-0.40968	-0.754571	-0.398026	-0.139606	-0.00470628	0.480747	-0.343873	-0.765659	-0.356043	-0.0933805	0.0339733	-0.297372	1.07804	-0.598479	-1.05595	1.2777	1.05317	-0.504498	-0.021767	-0.382301	0.391891	0.536424	0.697186	0.791068	0.932678	1.03232	0.617982	0.57978	-0.391426	0.356077	-1.0889	0.176389	0.75815	-0.226136	-0.107078	1
-0.222009	-0.538653	-0.796547	-0.351599	-0.205866	-0.0344677	0.460889	-0.360295	-0.749307	-0.221236	-0.101264	0.047775	-0.303922	0.953603	-0.927787	-1.50081	1.79329	0.911164	-1.1587	0.042817	-0.549735	0.391891	0.707064	0.124198	0.172831	0.548932	0.883072	0.596246	0.697009	-0.185045	0.324999	-0.731765	0.630293	0.730635	0.00489323	-0.18074	1
-0.377916	-0.273461	-0.695035	-0.244233	0.0544429	0.169689	0.159008	-0.0255663	-0.630218	-0.108242	0.19659	0.316043	-0.352463	1.27019	-0.419735	-1.11349	1.4163	1.28181	-1.10309	0.21487	-0.225497	-0.0405024	0.409939	0.874921	0.819284	0.799583	0.769725	0.734796	0.522998	-0.479876	0.00630309	-0.473175	-0.00832343	0.29273	0.459194	0.68585	1
0.801064	-0.186121	-0.709559	-0.338271	-0.383101	-0.20662	0.590619	-0.30571	-0.809814	-0.402587	-0.433738	-0.262541	-0.291519	0.214971	-0.201665	-0.392188	0.373565	0.126279	-0.191128	-0.531067	-0.358381	0.499989	0.365477	0.675304	0.762381	0.827713	0.900835	0.708095	0.42836	-0.450393	-0.014414	0.2762	-0.314186	-0.308739	0.199093	0.230867	1
1.329	-0.52482	-0.920185	-0.718101	-0.655741	-0.359747	1.01594	-0.7454	-1.05185	-0.799971	-0.714588	-0.442412	-0.13336	-0.597016	-0.668285	-0.582699	-0.277217	-0.638237	-0.161659	-1.306	-0.860685	0.0135467	0.276555	0.127163	0.175281	0.519694	0.79121	0.675427	0.367303	0.104873	0.131066	-0.0259697	0.248907	0.123822	0.184995	0.0162026	1
1.24284	-0.685167	-1.04127	-0.90535	-0.738507	-0.403621	1.15487	-0.868909	-1.15844	-0.967009	-0.786852	-0.484462	-0.0542854	-0.773345	-0.869957	-0.724712	-0.364975	-0.794163	-0.387541	-1.52059	-1.07064	-0.488338	0.0833772	0.920726	0.838176	0.878294	0.464064	0.597885	0.294035	0.157521	-0.0615502	0.0162993	0.567596	0.235065	0.143373	0.545981	1
0.703075	-0.872358	-1.11335	-0.899934	-0.660175	-0.312091	1.15969	-0.95532	-1.19062	-0.919635	-0.677851	-0.354173	-0.132036	0.238109	-1.28368	-1.41884	1.24611	0.150303	-1.36285	-1.14099	-1.11582	-0.346781	0.000586943	0.116002	0.39331	0.800978	0.57591	0.691815	0.0742313	0.227719	-0.036038	-0.679616	1.59877	1.11648	0.594161	0.354236	1
-1.24707	-0.504502	-0.861583	-0.497897	-0.0960416	-0.0473742	0.136705	0.0904273	-0.658165	-0.209892	0.233314	0.166804	-0.373033	1.03807	-0.148674	-0.487872	0.755757	1.00661	-0.77726	0.184775	-0.291939	0.0675958	0.587018	0.205	0.187174	0.529298	1.05545	0.7931	0.75196	-0.568325	0.0673955	-0.232592	0.936747	0.550454	0.460843	0.102168	1
0.439408	-0.398459	-0.780376	-0.498246	-0.424021	-0.224277	0.659818	-0.403154	-0.830342	-0.512385	-0.436392	-0.254217	-0.299084	0.261649	0.179771	0.0645113	-0.422582	0.175006	0.532141	-0.57521	-0.281308	0.824283	0.565828	0.739246	0.79423	0.861601	0.842582	0.678896	0.643366	-0.80419	0.340438	0.259041	0.115497	-0.112316	-0.131591	-0.207826	1
0.156828	-0.387606	-0.756015	-0.435259	-0.31002	-0.0868639	0.533294	-0.322634	-0.769556	-0.399984	-0.28461	-0.0678152	-0.29722	0.693735	-0.614304	-0.952562	1.15556	0.626447	-1.19751	-0.252314	-0.326489	0.716185	0.520983	0.369741	0.441762	0.717958	1.35453	0.692823	0.686542	-0.420909	0.478805	-0.343342	0.919755	0.612468	0.144411	-0.39135	1
0.277808	-0.24723	-0.76915	-0.456964	-0.449281	-0.228815	0.545201	-0.188454	-0.803297	-0.441761	-0.450938	-0.253549	-0.297697	0.177515	0.106625	-0.010978	-0.276027	0.0896811	0.149638	-0.535051	-0.307885	0.716185	1.11764	0.901455	0.872885	0.860784	1.1553	0.643034	1.20012	-0.80419	-0.656264	0.245904	-0.818101	-0.50752	0.220538	1.95503	1
0.0761778	-0.57706	-0.815704	-0.463888	-0.32777	-0.136037	0.628931	-0.495944	-0.812964	-0.399559	-0.281517	-0.113133	-0.272632	0.911578	-0.700407	-1.47016	1.50427	0.861782	-1.05214	-0.141124	-0.610862	0.824283	0.613082	0.321893	0.355809	0.610675	0.793198	0.68891	0.703115	0.0213372	0.204655	-0.759189	1.13197	0.964596	0.0406546	-0.0468355	1
0.727035	-0.41471	-0.739897	-0.349089	-0.423001	-0.212059	0.690241	-0.514123	-0.818675	-0.385797	-0.456956	-0.258331	-0.275249	0.131269	-0.28862	-0.459245	0.451452	0.0436202	-0.744525	-0.442064	-0.361039	1.84521	0.784972	0.400308	0.354482	0.585559	0.76915	0.67396	0.841666	-0.525738	0.330174	0.308251	-0.509579	-0.413245	-0.462056	-0.363727	1
0.846441	-0.685064	-1.00236	-0.839395	-0.732439	-0.386182	1.0674	-0.778896	-1.08502	-0.873455	-0.766944	-0.453727	-0.082482	-0.663974	-1.41051	-1.33565	0.755574	-0.698063	-1.53155	-1.23055	-0.985597	0.103629	0.11864	0.269644	0.43811	0.615459	0.229895	0.626653	0.0498087	0.350565	0.227193	-0.503371	0.35356	0.468019	0.0138277	0.0374023	1
0.685654	-0.487608	-0.939298	-0.668121	-0.63629	-0.333003	0.878674	-0.543427	-1.01567	-0.693033	-0.665274	-0.390337	-0.193924	-0.309209	-1.14888	-1.21529	1.396	-0.375963	-1.79911	-0.963925	-0.772981	-0.121576	0.497329	-0.02209	0.119723	0.474991	0.653654	0.713158	0.623741	-0.269809	0.401449	0.1851	0.667595	0.172566	-0.190947	-0.202892	1
0.716974	-0.75123	-1.02153	-0.844472	-0.742626	-0.379401	1.08749	-0.82188	-1.09152	-0.865064	-0.771528	-0.44029	-0.0901955	-0.590665	-0.901951	-0.843605	0.362444	-0.632175	-0.110124	-1.23097	-1.04938	-0.0765351	0.373143	0.407928	0.372261	0.623751	0.672198	0.684775	0.513839	0.13927	0.27988	-0.040373	0.576773	0.274522	-0.471109	0.0215877	1
-0.105431	-0.411659	-0.660585	-0.234569	-0.343638	-0.150833	0.411872	-0.256624	-0.610531	-0.121094	-0.290872	-0.127337	-0.301068	0.348609	-0.833904	-1.19845	1.49126	0.2605	-1.39605	-0.249818	-0.496581	1.54494	0.746849	-0.112663	-0.101714	0.291753	0.964896	0.74073	0.691514	-0.00568901	0.103428	-0.35531	0.167186	0.294759	0.464329	0.0912213	1
-0.812642	0.578119	0.0120748	0.523809	0.358214	0.220373	-0.737396	0.957847	0.14791	0.688793	0.47504	0.327672	-0.411159	0.728506	-0.0260133	-0.380169	1.11428	0.660354	-0.736879	0.488128	0.14658	1.04048	0.689739	0.181068	0.191912	0.485645	1.19747	0.762911	0.852703	-0.774707	0.153414	-0.844571	0.139968	0.589398	0.151714	0.310192	1
-0.377068	-0.0661426	-0.449217	0.00629577	0.0430956	0.0683497	-0.00805396	0.1448	-0.377784	0.116663	0.134964	0.144452	-0.378021	0.979881	-1.55352	-1.7951	2.4292	0.939304	-1.83423	0.264687	-0.0952698	1.04048	0.936511	0.452326	0.414092	0.648357	1.07612	0.711966	1.03195	-0.892639	-0.0518569	-1.22447	-0.988515	0.339663	-0.529172	0.201585	1
-0.688006	0.404609	-0.124234	0.474908	0.51485	0.468488	-0.625266	0.708755	-0.0211766	0.628411	0.641465	0.634547	-0.388681	1.31244	-0.0447842	-0.276623	1.19411	1.33143	-0.437342	0.765689	0.337934	1.90527	0.797219	0.241395	0.19031	0.518129	1.13021	0.703273	0.858532	-0.686257	0.46953	0.0709514	0.877902	0.334931	-0.579811	-0.303569	1
-0.743033	0.0185147	-0.23331	0.677033	0.473655	0.410922	-0.473337	0.31104	-0.0894698	0.931601	0.648625	0.606763	-0.38522	1.31256	-0.216383	-0.464463	1.4183	1.33144	-0.0896283	0.848897	0.159869	1.58097	0.954515	0.355989	0.34269	0.587389	1.21448	0.717238	1.07068	-0.745224	0.344999	-0.388742	1.42029	0.857194	-0.442491	-0.210132	1
0.232061	-0.496496	1.30424	0.629704	0.190456	-0.0279761	-0.205182	-0.687333	1.25308	0.542174	0.125414	-0.0712788	-0.210692	0.102412	0.957534	1.03191	-0.567685	0.0172145	0.472503	0.914124	0.449557	-0.472895	0.497329	0.804206	1.00585	0.726851	0.111825	0.69254	0.458888	-0.745224	-0.127123	-0.886269	1.95861	1.40139	1.89659	0.557668	1
-0.760624	-0.579146	0.887094	0.453904	0.0962878	-0.129378	-0.398885	-0.439916	1.3304	0.718847	0.245539	-0.0858586	-0.225774	0.00551286	0.102297	0.123062	0.994174	-0.0779449	0.0558312	1.00698	0.061534	0.175694	0.718793	0.554146	0.499758	0.511328	0.389134	0.608105	0.618246	-0.538842	-0.19661	0.294647	-0.187569	-0.265576	0.0630353	0.690146	1
0.542589	0.116973	0.737526	0.369335	-0.103693	-0.193299	-0.101802	-0.101472	0.571109	0.208318	-0.20203	-0.271757	-0.160445	-0.482853	0.651195	0.764852	-0.677364	-0.53457	0.906596	0.270606	0.260861	-0.364797	1.09986	0.626789	0.68908	0.684251	0.253047	0.612679	1.09998	-0.538842	-0.137875	0.15684	-0.486073	-0.308265	0.104573	0.620767	1
1.19474	-0.302529	-0.234267	-0.450068	-0.53573	-0.358281	0.651199	-0.551727	-0.389949	-0.561309	-0.609759	-0.446881	0.0122966	-0.98984	-0.159032	0.00586597	-0.863589	-0.979629	0.433098	-0.519658	-0.270678	-0.79719	-1.46204	-1.32981	-1.3365	-1.47706	-1.48273	-1.54016	-1.4644	0.094343	-0.0645912	0.00743928	0.0240362	0.00572782	0.304649	0.365906	1
1.53392	-0.791516	-0.489495	-0.707734	-0.653331	-0.396621	1.04347	-1.08242	-0.642274	-0.804935	-0.720755	-0.487594	0.103855	-0.925688	-0.444102	-0.282004	-0.586243	-0.92597	-0.327831	-0.725765	-0.685278	-0.79719	-1.46204	-1.32981	-1.3365	-1.47706	-1.48273	-1.54016	-1.4644	0.552033	-0.118158	-0.0632906	-0.0560964	0.0153951	0.276001	0.494656	1
1.21073	-0.823259	-0.635558	-0.748046	-0.68313	-0.414555	1.06202	-1.04427	-0.737899	-0.812645	-0.733491	-0.497849	0.118533	-1.09656	-0.587091	-0.353806	-0.62491	-1.06997	-0.253446	-0.855097	-0.762351	-0.79719	-1.46204	-1.32981	-1.3365	-1.47706	-1.48273	-1.54016	-1.4644	1.05325	0.0745103	-0.144845	-0.18353	0.0114016	0.0133467	0.133176	1
1.09309	-0.66869	-0.13063	-0.546148	-0.509572	-0.354876	0.760941	-0.898444	-0.238994	-0.627264	-0.570342	-0.435975	0.00599753	-1.01142	-0.201292	-0.0965899	-0.462722	-0.99827	0.123743	-0.254932	-0.451401	2.98625	1.1447	0.47388	0.323876	0.43201	0.280827	0.63385	1.02671	0.927943	0.027032	-0.106895	0.0222966	0.0765784	0.245357	0.265895	1
-0.541303	0.157204	2.47159	1.2792	0.649934	-0.0359002	-1.1432	0.0529174	2.46765	1.1718	0.581173	-0.0775072	-0.280303	-0.293254	1.36686	1.49644	-1.01158	-0.360073	1.14544	1.34722	1.05817	0.283792	0.946926	0.554324	0.492423	0.540812	0.570121	0.555955	0.889337	-0.745224	-0.146281	0.60348	-1.05928	-0.835673	-0.349952	0.482371	1
-0.0301661	-0.249842	1.43882	0.458735	0.0321912	-0.147087	-0.362856	-0.349804	1.46077	0.411564	-0.00252802	-0.189254	-0.253597	-0.417323	0.793584	0.879897	-0.762518	-0.474911	0.776438	0.806055	0.577126	-0.364797	0.101775	0.404125	0.467944	0.767492	0.607384	0.766133	0.220767	-0.597808	-0.155347	0.218884	-0.397554	-0.308869	0.0095048	0.523639	1
0.576841	-0.108122	0.300827	-0.212066	-0.401344	-0.307933	0.231423	-0.248959	0.217576	-0.288141	-0.457593	-0.380157	-0.126828	-0.878567	0.281271	0.369727	-0.99368	-0.882038	0.730978	-0.0582556	0.0190109	-0.79719	-1.46204	-1.32981	-1.3365	-1.47706	-1.48273	-1.54016	-1.4644	-0.361943	-0.179054	0.356739	-0.726528	-0.53736	-0.271093	0.673058	1
0.788874	-0.885397	-0.5816	-0.683933	-0.669526	-0.396537	0.987135	-1.02687	-0.616709	-0.708016	-0.700422	-0.46626	-0.000955482	-0.948876	-0.472925	-0.247355	-0.481252	-0.94477	-0.302413	-0.557142	-0.873974	-0.79719	-1.46204	-1.32981	-1.3365	-1.47706	-1.48273	-1.54016	-1.4644	-0.185045	0.0483835	0.0307197	0.341444	0.128309	0.329235	0.300472	1
0.861122	-1.11183	-0.956114	-0.930134	-0.792383	-0.452677	1.30182	-1.27216	-1.01263	-0.956538	-0.824501	-0.528933	0.191293	-1.24541	-0.968719	-0.669808	-0.260959	-1.19459	0.658096	-1.09279	-1.26997	-0.79719	-1.46204	-1.32981	-1.3365	-1.47706	-1.48273	-1.54016	-1.4644	0.99428	0.0719896	0.207824	0.125778	-0.0757985	-0.0301342	0.168496	1
0.406805	-0.847408	-0.546726	-0.749276	-0.68183	-0.422856	0.900689	-0.895242	-0.513632	-0.741785	-0.695279	-0.487989	0.100656	-1.27961	-0.346454	-0.414813	0.0420009	-1.22309	-0.16133	-0.409603	-0.932443	-0.346781	0.124772	0.552383	0.70563	0.737803	0.254236	0.700762	0.184133	0.792812	0.174818	-0.048584	0.116141	0.0806133	-0.0770358	-0.0332866	1
-0.56634	0.658544	1.78228	0.442516	-0.00984649	-0.232201	-0.965552	0.726592	1.86753	0.411689	-0.0367756	-0.283827	-0.121792	-1.05334	0.70263	0.624009	-0.513464	-1.03062	0.894979	0.645291	0.500053	-0.364797	0.48353	0.615137	0.613344	0.589271	0.289438	0.620624	0.294035	-0.0965953	0.0265953	-0.00573564	-0.348646	-0.147067	-0.045829	0.294502	1
0.450849	-0.189678	0.680983	-0.17932	-0.371295	-0.289091	0.117507	-0.324618	0.629167	-0.249596	-0.424631	-0.358328	-0.13171	-0.798746	0.259579	0.359089	-0.782334	-0.814423	0.508352	0.110408	-0.0022506	-0.79719	-1.46204	-1.32981	-1.3365	-1.47706	-1.48273	-1.54016	-1.4644	-0.479876	0.197661	0.0123342	0.255984	0.102893	-0.45199	-0.173022	1
-0.160393	-0.345683	0.108712	-0.40786	-0.504572	-0.360517	0.226474	-0.234964	0.276429	-0.349642	-0.490452	-0.406175	-0.0827519	-0.981857	0.0433624	0.030097	-0.521014	-0.971499	0.85764	-0.053358	-0.278651	-0.79719	-1.46204	-1.32981	-1.3365	-1.47706	-1.48273	-1.54016	-1.4644	0.0803034	0.228244	-0.0598282	-0.299178	-0.0918148	-0.250626	-0.0609195	1
0.288882	-0.32037	0.361037	-0.257287	-0.411777	-0.320729	0.22769	-0.379189	0.392369	-0.276636	-0.437319	-0.380207	-0.106617	-0.809062	0.0403986	0.00176363	-0.392272	-0.821759	0.392666	0.210682	-0.159054	-0.488338	-0.0546066	0.00287245	0.121955	0.70163	0.135013	0.727353	0.0742313	-0.0671121	0.296605	-0.265704	0.0709406	0.197053	-0.495352	-0.213943	1
0.636969	-0.557573	-0.333099	-0.614523	-0.613363	-0.382995	0.718574	-0.664486	-0.36861	-0.645334	-0.646071	-0.451734	-0.00429145	-1.05496	-0.199938	-0.111799	-0.669145	-1.03502	0.413546	-0.389694	-0.555051	-0.79719	-1.46204	-1.32981	-1.3365	-1.47706	-1.48273	-1.54016	-1.4644	-0.273494	0.0446419	0.168667	0.333333	0.0384135	-0.0162092	0.392013	1
0.435103	-0.540941	-0.541163	-0.708104	-0.688561	-0.421122	0.755761	-0.553869	-0.545843	-0.71507	-0.711851	-0.49018	0.11596	-1.31844	-0.255853	-0.244884	-0.405613	-1.25288	0.603049	-0.545811	-0.645412	-0.79719	-1.46204	-1.32981	-1.3365	-1.47706	-1.48273	-1.54016	-1.4644	0.13927	0.149972	0.0745372	-0.350393	-0.198093	-0.449899	0.148629	1
-0.182896	-0.302214	0.245045	-0.374417	-0.4843	-0.362188	0.143853	-0.180722	0.425414	-0.31432	-0.47102	-0.409886	-0.0295704	-1.19003	-0.0428423	-0.122953	0.0980067	-1.14715	0.644155	0.0911941	-0.50987	-0.179486	0.235159	0.630408	0.60552	0.553871	0.012251	0.609205	0.0742313	0.290897	0.395487	-0.094631	-0.057975	0.0342103	-0.415453	-0.255912	1
-0.174681	-0.119433	0.49071	-0.241482	-0.349505	-0.289033	-0.0711421	-0.00457184	0.664019	-0.195484	-0.337102	-0.327137	-0.201965	-0.765867	0.045146	0.0441531	-0.0521047	-0.785361	0.130243	0.139751	0.00838017	-0.79719	-1.46204	-1.32981	-1.3365	-1.47706	-1.48273	-1.54016	-1.4644	-0.627291	0.491882	0.397362	-0.0694997	-0.278881	-0.653183	-0.182701	1
0.426348	-0.559346	-0.2286	-0.54807	-0.608923	-0.384537	0.612954	-0.59855	-0.195289	-0.550377	-0.629791	-0.448799	-0.0892899	-1.04018	-0.402284	-0.266231	-0.0814477	-1.0224	0.49715	-0.474752	-0.576312	-0.364797	0.662909	0.790414	0.62728	0.933821	1.43104	0.700273	0.733643	-0.155561	0.176547	0.102668	0.0210042	-0.0552196	-0.116938	-0.00784278	1
0.683086	-1.27843	-1.04806	-1.00465	-0.812945	-0.462548	1.41572	-1.43276	-1.09404	-1.02116	-0.839107	-0.535956	0.221386	-1.1887	-1.24808	-0.951947	0.706752	-1.14731	-0.229738	-1.10075	-1.60484	-0.79719	-1.46204	-1.32981	-1.3365	-1.47706	-1.48273	-1.54016	-1.4644	0.375134	0.2087	0.0321971	-0.0722024	-0.051364	-0.394399	-0.0873456	1
-0.377838	-0.112938	0.378429	-0.212767	-0.44744	-0.357323	-0.0912677	0.101993	0.61615	-0.117425	-0.421182	-0.400586	-0.032568	-1.30573	-0.0145935	-0.136569	0.0951744	-1.2447	-0.185737	0.182644	-0.111216	-0.526944	0.0833772	0.671315	0.666177	0.778356	0.764917	0.648314	0.0742313	0.577831	0.381466	-0.0746919	0.561805	0.289546	-0.47368	-0.318114	1
-0.069067	-0.374845	-0.236864	-0.591125	-0.582578	-0.36925	0.410226	-0.243772	-0.116406	-0.5466	-0.574429	-0.415203	-0.0785491	-1.09547	-0.309991	-0.267509	-0.237873	-1.06918	0.360289	-0.342879	-0.557708	-0.256699	-0.0546066	0.787402	0.602761	0.719899	0.315427	0.444627	-0.145573	0.141727	0.253093	0.152399	-0.502881	-0.312748	-0.497715	-0.0350671	1
-0.41526	-0.393534	0.274253	-0.357327	-0.483732	-0.357617	0.0834285	-0.191142	0.566386	-0.244082	-0.44322	-0.39191	-0.0947698	-1.06046	-0.223393	-0.275882	0.403154	-1.04037	0.215334	0.132685	-0.408878	-0.526944	0.497329	-0.03531	-0.0151129	0.00806684	-0.100892	0.551808	0.294035	-0.0118313	0.45838	-0.455627	0.100023	0.328559	-0.572787	-0.334763	1
-0.728373	-0.0763376	0.785222	-0.0459122	-0.318925	-0.323165	-0.411088	0.222335	1.18436	0.114105	-0.253329	-0.348403	-0.155279	-1.09566	0.116002	0.0336057	-0.0356474	-1.07023	1.079	0.355772	-0.156397	-0.364797	0.124772	0.314022	0.166099	0.575527	0.675564	0.619464	0.184133	-0.450393	0.452913	0.0207897	0.385326	0.15349	-0.411041	-0.37849	1
-1.09627	0.218321	1.80368	0.477025	0.0355435	-0.215596	-1.1099	0.534129	2.32023	0.660608	0.128864	-0.219101	-0.216662	-0.775767	0.758947	0.437953	-0.337645	-0.795649	0.700263	0.850287	0.396403	-0.364797	0.276555	0.272829	0.326092	0.612115	0.887356	0.593082	0.184133	-0.244011	0.24179	-0.0728808	-0.537899	-0.186798	-0.606499	-0.154056	1
-1.12377	0.219182	1.79242	0.428201	0.0421266	-0.207259	-1.11625	0.546318	2.32861	0.622051	0.143756	-0.205787	-0.236959	-0.802935	0.665072	0.60702	-0.482551	-0.818325	0.502325	0.862618	0.478792	-0.256699	0.248958	0.419775	0.462502	0.547138	0.383317	0.627892	0.110865	-0.538842	0.262283	0.117473	-0.0283482	-0.0858174	-0.356823	-0.179143	1
-1.11207	0.385214	2.28315	0.834027	0.252177	-0.13781	-1.36595	0.601568	2.70261	0.968485	0.317327	-0.141295	-0.260398	-0.64173	0.902272	0.80544	-0.684968	-0.678043	0.714864	1.0003	0.787084	-0.472895	2.00825	0.509583	0.350163	0.48127	0.416344	0.611938	1.83266	-0.597808	0.965372	0.277887	-0.289272	-0.299029	-0.177007	-0.27873	1
-0.99338	0.0872837	1.72368	0.551223	0.184597	-0.129247	-1.03086	0.32836	2.18792	0.727897	0.284685	-0.114948	-0.294689	-0.486215	0.717478	0.566959	-0.365272	-0.538831	0.542991	0.905182	0.725957	-0.580994	0.773296	0.529653	0.612071	0.43677	-0.109455	0.577041	0.733643	-0.656774	0.708214	0.0847657	-0.318403	-0.190675	-0.748602	-0.389136	1
-0.518308	-0.131646	1.10931	0.159443	-0.15855	-0.24245	-0.453076	0.00934947	1.41477	0.263355	-0.115666	-0.264229	-0.239605	-0.735283	0.151287	0.0379281	-0.233551	-0.759812	0.0686243	0.583007	0.21568	-0.580994	0.0833772	-0.131074	-0.0458694	0.433705	0.197692	0.53329	0.0742313	-0.568325	0.239627	-0.0014812	0.451275	0.195935	-0.0289413	-0.13643	1
-0.638675	-0.33286	0.782155	0.0419295	-0.263849	-0.265422	-0.290077	-0.128626	1.18093	0.218319	-0.188508	-0.272316	-0.238829	-0.668728	0.0101934	0.00492004	0.410085	-0.700704	-0.367088	0.551143	0.026984	-0.580994	0.800893	0.600717	0.698788	0.767419	0.668362	0.478453	0.953447	-0.568325	0.0990006	0.0177172	0.00866374	-0.00735161	-0.0222492	0.0109795	1
-0.234606	-0.23321	0.972716	0.0451398	-0.146491	-0.219051	-0.251295	-0.187631	1.16032	0.0905225	-0.129136	-0.246322	-0.228455	-0.554554	0.455884	0.364132	-0.193395	-0.599662	0.00199612	0.611629	0.202392	-0.580994	0.938877	0.199202	-0.0173339	0.196778	0.809392	0.62298	0.953447	-0.715741	0.233241	0.365776	0.298808	-0.0999452	-0.0323597	0.29023	1
-0.0611453	-0.0334545	1.6337	0.567069	0.177773	-0.0590277	-0.552179	-0.150474	1.61985	0.485088	0.117523	-0.103805	-0.276635	-0.19926	0.788813	0.812305	-0.523705	-0.272021	0.799497	0.845572	0.603703	-0.580994	1.78058	0.44603	0.336181	0.527698	0.644622	0.513992	1.50296	-0.656774	0.140299	0.0510832	-0.051624	-0.054299	-0.0883122	0.167848	1
0.388821	-0.0903638	1.13315	0.376091	-0.0121512	-0.128823	-0.189016	-0.291002	1.0009	0.239788	-0.101975	-0.196552	-0.259643	-0.223758	0.86051	0.941816	-0.846758	-0.295032	0.725311	0.667595	0.654199	-0.364797	0.373143	1.0768	0.888473	0.718614	0.588782	0.657808	0.294035	-0.686257	0.628957	0.209497	-0.587187	-0.384936	-0.842969	-0.586798	1
0.544326	-0.55257	0.0727181	-0.232207	-0.414913	-0.271634	0.462998	-0.673293	0.0600427	-0.261992	-0.446941	-0.326962	-0.214534	-0.516943	0.149201	0.337396	-0.761794	-0.564966	0.228511	-0.0643777	-0.100585	-0.196644	0.749149	0.598799	0.59886	0.510971	1.00429	0.68364	0.788594	-0.312805	0.0563377	-0.359884	0.37912	0.389205	0.127403	0.177443	1
0.613498	-1.01423	-0.680554	-0.759672	-0.682092	-0.394267	1.06492	-1.13058	-0.686513	-0.762916	-0.700562	-0.455202	-0.058092	-0.679353	-0.665062	-0.432114	0.026645	-0.711713	-0.192043	-0.686682	-0.908524	-0.556972	0.138571	0.460086	0.216226	0.606221	1.87699	0.741515	0.294035	0.0639239	0.0585982	0.149799	-0.442673	-0.285102	-0.534155	0.135326	1
0.541088	-0.697094	-0.590115	-0.7435	-0.679599	-0.3982	0.864284	-0.751263	-0.59778	-0.755322	-0.702734	-0.463005	-0.0104399	-0.949863	-0.500996	-0.36222	0.0317401	-0.94571	0.0970188	-0.573907	-0.903208	-0.79719	-1.46204	-1.32981	-1.3365	-1.47706	-1.48273	-1.54016	-1.4644	-0.0793968	0.266231	0.0300801	0.163071	0.0516296	0.206963	-0.222246	1
0.706576	-1.23465	-1.04975	-0.968553	-0.796045	-0.446168	1.38274	-1.3826	-1.10043	-0.983332	-0.821205	-0.515995	0.115979	-0.81991	-1.2712	-0.958216	0.664204	-0.834368	-0.317962	-1.20503	-1.59155	-0.79719	-1.46204	-1.32981	-1.3365	-1.47706	-1.48273	-1.54016	-1.4644	0.669966	0.314263	0.113919	0.0811373	-0.0362804	-0.380181	-0.167484	1
-0.614486	-1.07399	-0.56124	-0.749371	-0.675518	-0.418143	0.782554	-0.907292	-0.274801	-0.599326	-0.613987	-0.442838	0.0767652	-1.15228	-0.404981	-0.452277	0.618558	-1.11599	0.202389	0.00797103	-1.00952	-0.79719	-1.46204	-1.32981	-1.3365	-1.47706	-1.48273	-1.54016	-1.4644	0.215434	0.311363	0.181167	-0.211297	-0.204763	-0.329269	-0.177988	1
-1.56744	-0.323361	0.751163	-0.184548	-0.413754	-0.347392	-0.66161	0.354595	1.70262	0.216982	-0.233061	-0.324402	-0.138349	-1.10718	-0.0164673	-0.0222942	0.278139	-1.07958	0.654069	0.484393	-0.427481	-0.580994	-0.0270098	1.4888	1.20238	1.19475	0.421401	0.537984	-0.145573	-0.155561	0.151781	-0.322208	0.467246	0.403692	0.0585002	0.0325648	1
-1.64686	0.41345	2.81425	1.24629	0.570893	-0.0113426	-1.87354	0.734261	3.4573	1.51683	0.731508	0.0414903	-0.310991	-0.343216	1.43887	1.53675	-0.932251	-0.407106	0.872378	1.333	1.1193	0.175694	0.944396	0.660929	0.524807	0.625782	0.643177	0.585781	0.83805	-0.80419	0.66887	0.310375	-1.06593	-0.654987	-0.941419	-0.00578464	1
-1.18868	-0.0712557	1.76066	0.625474	0.265145	-0.0586727	-1.08196	0.191519	2.33581	0.864845	0.424256	0.000553899	-0.295044	-0.119527	0.775004	0.782257	-0.121552	-0.19311	0.928452	1.13468	0.694065	-0.364797	1.09066	0.126027	0.0597808	0.294484	0.400055	0.637638	0.898496	-0.745224	0.253768	-0.0729897	-0.35153	-0.106195	-0.102348	0.0106422	1
0.772022	-0.227632	0.739534	0.0833414	-0.168925	-0.168357	0.13556	-0.482949	0.557214	-0.0685932	-0.267539	-0.246868	-0.242058	-0.324774	0.496299	0.674914	-0.561664	-0.387987	0.329156	0.336703	0.361853	-0.472895	0.435236	0.838101	0.680937	0.688239	0.369719	0.705068	0.294035	-0.745224	0.109508	0.196487	-0.580528	-0.373912	-0.166624	0.12396	1
0.86446	-0.472981	0.282333	-0.0454626	-0.359861	-0.241803	0.420507	-0.700668	0.156275	-0.149261	-0.429914	-0.315004	-0.214181	-0.425351	0.278341	0.517889	-0.879481	-0.482448	0.293172	0.0992234	0.0136956	-0.364797	0.308751	0.201746	0.114501	0.525651	0.727625	0.593833	0.257401	-0.656774	0.0494099	0.261829	0.0754538	-0.131365	0.0450523	0.283516	1
0.670776	-0.985145	-0.602284	-0.587176	-0.620791	-0.370392	0.994614	-1.12355	-0.619302	-0.588054	-0.641085	-0.430257	-0.0702563	-0.512074	-0.287772	-0.270629	-0.138609	-0.561378	0.180322	-0.337734	-0.709197	-0.488338	0.166167	-0.42682	-0.153523	0.287524	0.337051	0.622501	0.0742313	-0.383003	0.376132	0.128296	0.22489	0.0168353	0.572464	-0.0082841	1
0.653428	-0.984435	-0.565694	-0.671107	-0.644108	-0.370495	0.999308	-1.12045	-0.576024	-0.674704	-0.664669	-0.428741	-0.0776981	-0.593059	-0.543892	-0.328956	0.249867	-0.633413	0.139901	-0.454468	-0.873974	-0.526944	0.221361	0.390716	0.394851	0.60797	0.457888	0.707775	0.403937	-0.177674	0.400166	0.29486	-0.28145	-0.306278	-0.418551	-0.169538	1
0.461641	-1.34758	-1.0976	-1.00646	-0.814365	-0.456232	1.44682	-1.48579	-1.1314	-1.00783	-0.832711	-0.521919	0.156346	-0.888199	-1.28355	-0.986261	0.753525	-0.892565	-0.409602	-1.12378	-1.63939	-0.580994	0.0557805	-0.605587	-0.470467	0.185435	0.481795	0.733958	0.294035	0.52255	0.329399	0.124343	0.321862	0.0612149	-0.384533	-0.267032	1
-0.573273	-0.817772	-0.39998	-0.629271	-0.625015	-0.391635	0.549183	-0.585855	-0.111627	-0.474662	-0.564438	-0.412828	-0.025982	-1.14522	-0.211606	-0.249561	0.441654	-1.10891	0.0204	0.0296155	-0.831451	-0.148601	1.5529	0.835066	0.69653	0.633815	0.359103	0.572777	1.17325	-0.244011	0.0530591	0.164827	0.045199	-0.0836915	-0.0249137	0.170938	1
-1.0306	0.790933	2.31916	0.696097	0.106345	-0.154262	-1.4064	0.979682	2.57358	0.736778	0.11487	-0.178077	-0.264784	-0.842315	0.828539	0.67604	-0.60106	-0.850407	1.20922	0.806054	0.789742	-0.364797	0.515726	0.189209	0.277313	0.39467	0.354912	0.578198	0.550473	-0.538842	0.021454	0.161412	-0.16754	-0.173483	-0.502198	0.182071	1
-1.05825	0.553593	2.49662	0.788555	0.251869	-0.086886	-1.41214	0.706154	2.783	0.847791	0.272409	-0.097011	-0.307195	-0.521996	0.911818	0.636521	-0.783909	-0.568639	0.297964	0.873556	0.882761	-0.580994	0.276555	0.175671	0.0798351	0.362178	0.209737	0.679026	0.294035	-0.627291	-0.0628535	0.417249	-0.789069	-0.602279	-0.627539	0.306764	1
-1.23276	0.657277	2.34208	0.764234	0.164432	-0.141162	-1.49131	0.933614	2.74121	0.882052	0.220716	-0.14654	-0.290867	-0.705078	0.887889	0.836577	-0.880226	-0.731638	0.479545	0.905476	0.904022	-0.256699	1.15275	0.820199	0.665346	0.647025	0.778854	0.636627	1.08167	-0.656774	0.106886	-0.363959	-0.440515	0.0375719	-0.519031	0.00154316	1
-0.98691	0.522652	3.11268	1.30332	0.607284	0.0542493	-1.5999	0.50689	3.19295	1.24573	0.563562	0.0342977	-0.328658	-0.303601	1.30085	1.25014	-1.13286	-0.370689	0.962227	1.19415	1.32925	-0.364797	0.133971	0.434868	0.404541	0.495277	0.121551	0.58306	0.0375973	-0.627291	0.0619542	0.525197	-0.0297177	-0.341747	0.160208	0.180156	1
-0.668251	0.765832	2.15141	0.848812	0.271381	-0.0444872	-1.24527	0.794628	2.20104	0.784584	0.225497	-0.0796832	-0.296211	-0.534248	0.736995	0.695414	-0.679068	-0.581044	0.601595	0.727387	0.776453	-0.472895	0.276555	0.0187768	0.0198252	0.209509	0.247616	0.793975	0.403937	-0.686257	0.186485	-0.0930235	0.806144	0.406611	-0.31165	-0.110638	1
-0.371772	0.425586	2.20284	0.620935	0.134118	-0.0928518	-0.94133	0.341766	2.15665	0.523788	0.0759975	-0.141705	-0.269998	-0.598527	0.791048	0.727625	-0.594356	-0.636659	0.426583	0.757581	0.930599	-0.364797	0.271955	0.0564275	0.0684127	0.363977	0.34555	0.65202	0.257401	-0.80419	0.0724458	-0.36292	0.923509	0.626351	-0.203351	0.0572922	1
-0.667875	0.155476	2.12547	0.863955	0.24513	-0.066345	-1.02367	0.1819	2.30866	0.885331	0.246671	-0.0818078	-0.286263	-0.439	0.928791	0.823565	-0.69904	-0.493633	0.562291	1.04616	0.853526	-0.148601	0.390391	0.319069	0.417259	0.625156	0.427979	0.614877	0.376462	-0.715741	0.416844	-0.074491	1.11801	0.529769	-0.255432	-0.428121	1
-0.939483	0.324435	2.88536	1.30793	0.443161	0.0184598	-1.46022	0.344818	3.06112	1.30706	0.428145	0.00560018	-0.29212	-0.417057	0.721083	0.542718	-0.0790354	-0.473536	0.781926	1.25033	0.797715	0.0675958	0.897482	0.727356	0.618258	0.655182	0.545616	0.590868	0.75196	-0.509359	0.168442	-0.125794	0.413185	0.257327	-0.196223	-0.0818358	1
-0.354351	0.260269	2.1402	1.09544	0.346926	-0.0233605	-0.962772	0.146061	2.09444	0.984036	0.273723	-0.068217	-0.290965	-0.426134	0.849013	0.678794	-0.405837	-0.481149	0.711915	0.982826	0.877446	-0.256699	0.307601	0.32554	0.371583	0.604151	0.386506	0.643584	0.101707	-0.538842	0.579064	0.166914	0.0825886	-0.0688414	-0.228799	-0.458418	1
-0.701599	0.159862	2.15357	0.752501	0.161168	-0.100645	-1.00628	0.196784	2.3539	0.786163	0.16656	-0.118966	-0.26714	-0.531551	0.677201	0.520004	-0.326779	-0.577939	0.518268	1.01049	0.781769	-0.148601	0.276555	0.224362	0.316032	0.4908	0.390402	0.693791	0.294035	-0.715741	0.805147	0.195534	-0.405735	-0.297782	-0.658208	-0.753361	1
-0.766993	-0.000371341	2.25321	0.701865	0.198354	-0.142007	-1.02285	0.0651097	2.56433	0.773663	0.227837	-0.159911	-0.238374	-0.487242	-1.3316	-1.51083	2.38672	-0.536836	-1.19584	0.993701	0.648884	-0.148601	0.200663	0.685971	0.651856	0.64043	0.218852	0.583954	0.129182	-0.361943	0.125217	0.0812327	-0.296563	-0.179025	-0.236916	0.116814	1
-1.1467	0.0420519	2.29814	0.851786	0.241779	-0.0921807	-1.27814	0.253088	2.84128	1.05259	0.341015	-0.0712754	-0.286425	-0.451739	0.604951	0.352523	-0.0638567	-0.505669	0.119114	1.19639	0.749876	0.391891	1.0465	0.575704	0.552348	0.521444	0.35429	0.617562	0.825228	-0.450393	0.156835	-0.257083	-0.40429	-0.0137053	-0.11996	-0.0757324	1
-1.38923	0.340683	2.62925	0.898274	0.268357	-0.108786	-1.57626	0.62324	3.20701	1.09496	0.371602	-0.0886632	-0.285899	-0.514226	1.05795	0.867533	-0.877237	-0.56352	0.580098	1.05837	0.970465	-0.364797	0.235159	0.384577	0.473518	0.375355	0.257267	0.576053	0.184133	-0.627291	-0.0283648	-0.115054	-0.959395	-0.342526	-0.122127	0.65978	1
-0.780514	0.0943244	2.02793	1.04709	0.524778	0.0327783	-1.11546	0.149932	2.26457	1.10819	0.555802	0.0404252	-0.340135	-0.0253101	1.19179	1.20398	-0.671583	-0.107747	0.402213	1.20854	0.981096	0.0675958	0.698785	0.333575	0.278295	0.297963	0.334983	0.618056	0.499185	-0.80419	0.427107	0.403061	-0.24456	-0.358098	-0.146187	-0.506255	1
-0.65753	0.353745	1.36352	0.334417	-0.0174416	-0.155437	-0.804209	0.524999	1.59057	0.400483	0.0105099	-0.169322	-0.278523	-0.556911	0.867408	0.934013	-0.991039	-0.59916	0.927702	0.55031	0.582442	-0.580994	1.10446	0.161221	0.176235	0.494555	0.852236	0.752	1.17325	-0.656774	-0.243443	0.0871113	-1.00085	-0.487046	-0.448842	0.707828	1
-0.277644	0.0566534	1.37035	0.596621	0.0809191	-0.0512116	-0.595934	0.0436054	1.46131	0.586327	0.0617379	-0.073154	-0.318239	-0.163782	0.768336	0.87823	-0.498401	-0.240509	0.452767	0.716481	0.609019	-0.0405024	0.359345	0.34492	0.2463	0.540975	0.553863	0.726658	0.469878	-0.80419	0.20017	0.032974	0.631528	0.252249	-0.0623622	-0.165436	1
-1.19475	0.0857979	1.2986	1.07875	0.737103	0.165991	-1.1993	0.360321	1.72544	1.40482	0.946377	0.273857	-0.191091	0.505351	0.883399	0.837676	0.0672476	0.422731	0.528729	1.24643	1.03956	0.608087	0.898171	1.44456	1.28404	0.867605	0.563921	0.638765	0.816069	-0.892639	-0.0723839	0.693409	-0.234967	-0.535783	-1.28037	0.208879	1
-1.45232	0.35092	1.93079	1.88539	1.28489	0.302567	-1.77221	0.589528	2.33273	2.20929	1.4819	0.42509	-0.229018	0.453105	0.942174	0.883489	0.126039	0.368663	0.303592	1.51371	1.05285	2.12146	1.27119	1.50781	1.27802	0.872969	0.482071	0.653702	1.21721	-0.80419	-0.334104	0.156104	0.380406	0.0666229	0.377433	1.05306	1
-2.64416	-0.840881	0.0948551	0.0561564	-0.00390353	-0.170857	-0.715262	-0.0631668	1.24645	1.03126	0.66994	0.151825	-0.135939	0.397486	-1.21311	-1.14217	2.65823	0.31138	-1.22046	0.970114	-0.677304	-0.0405024	0.667509	1.05257	0.958699	0.663896	0.259185	0.653372	0.596266	-0.80419	1.32916	0.249314	-0.368017	-0.315163	-1.19243	-1.09356	1
-1.91824	-0.214364	0.697298	0.605096	0.312532	-0.0123952	-1.12775	0.448152	1.56455	1.29377	0.792864	0.214906	-0.200992	0.401332	-0.796508	-0.877484	1.85472	0.316272	-1.50395	1.0539	0.00572248	0.0675958	0.802733	1.26586	1.26989	0.869947	0.524749	0.631508	0.718989	-0.833673	0.160256	-0.510785	-0.843702	-0.0447054	-0.52695	0.0151952	1
-2.1183	-0.735965	-0.190394	-0.0699706	-0.163773	-0.247354	-0.460334	0.0740992	0.695822	0.748564	0.350245	-0.0566255	-0.0924252	0.0525894	-0.79885	-0.742754	1.58526	-0.0324491	-1.1791	0.720608	-0.916497	0.175694	1.26412	1.46534	1.12898	0.720753	0.184666	0.647471	1.1654	-0.80419	-0.0706733	0.35675	-0.939544	-0.629417	-0.236027	0.410788	1
-2.33288	-0.872368	-0.48244	-0.354794	-0.352588	-0.283865	-0.336036	0.155806	0.452819	0.483947	0.186031	-0.0599275	-0.0947256	0.0886898	-1.77838	-1.64528	2.75691	0.00139153	-2.13521	0.318195	-1.18758	0.0675958	0.414538	0.58746	0.711248	0.837735	0.791888	0.678026	0.348986	-0.774707	0.643782	0.555472	-0.34595	-0.497359	-0.80069	-0.0437558	1
-2.30526	-0.955473	-0.525653	-0.390403	-0.353993	-0.288318	-0.213367	-0.0355005	0.373997	0.441493	0.174606	-0.0688011	-0.0561647	0.0896737	-1.85604	-1.72603	2.88385	0.0051115	-1.44166	0.450967	-1.45069	0.0135467	0.955741	1.15455	1.03127	0.771257	0.33567	0.599881	0.843545	-0.61992	0.911203	0.191788	-0.295865	-0.247958	-0.345494	-0.603725	1
-2.24759	-0.80494	-0.297286	-0.174043	-0.228413	-0.221089	-0.485285	0.130949	0.697062	0.714529	0.337788	0.0298601	-0.111467	0.211715	-2.08691	-1.97261	2.97615	0.123372	-2.47401	0.485192	-1.23542	-0.0765351	0.589318	0.96453	0.867591	0.640897	0.360684	0.676557	0.513839	-0.580337	1.12427	0.0564938	-0.987431	-0.462073	-0.916108	-0.685342	1
-1.89117	-0.632184	-0.155862	-0.00490851	-0.155672	-0.209314	-0.496484	0.176544	0.674205	0.776725	0.302513	-0.0209793	-0.0992109	0.0981356	-1.30028	-1.24636	2.34469	0.0112772	-1.07299	0.543984	-0.92447	0.043574	0.338647	0.930618	0.936477	0.809982	0.371148	0.67811	0.321511	-0.580337	0.478425	0.138607	0.706267	0.218393	-0.354607	-0.487174	1
-1.66468	-0.475171	-0.160157	-0.0615105	-0.125747	-0.21394	-0.45156	0.293978	0.531999	0.537085	0.268099	-0.0686081	-0.0935404	0.0272463	-0.294361	-0.25612	1.17889	-0.0579464	-0.300501	0.524277	-0.504554	-0.256699	0.575519	1.09183	1.05371	0.859225	0.500561	0.689432	0.513839	-0.730482	0.0670289	0.0836697	-0.196618	-0.137362	0.204156	0.274482	1
-1.74768	-0.710111	-0.404782	-0.213799	-0.270843	-0.237826	-0.193161	0.0485555	0.251165	0.413199	0.116778	-0.0755978	-0.0727326	0.15573	-0.932862	-0.900058	1.76093	0.0681266	-0.959538	0.386284	-0.831451	-0.0765351	0.957275	1.18244	1.0959	0.864532	0.989719	0.598315	0.953447	-0.602176	0.0557961	0.24281	4.43682	1.7652	3.29344	0.241219	1
-1.78318	-0.565141	-0.179468	-0.0064715	-0.105948	-0.200415	-0.471629	0.228806	0.554272	0.674692	0.336189	-0.0296867	-0.099084	0.0566188	-1.96862	-1.85919	2.85649	-0.0298593	-2.31166	0.462317	-1.06533	0.0675958	0.444435	1.42112	1.32406	0.903616	0.17036	0.699909	0.458888	-0.686257	0.308507	0.107975	0.440731	0.122832	-0.129452	-0.137409	1
-1.91825	-0.810227	-0.358045	-0.266112	-0.27274	-0.234381	-0.240144	-0.0110288	0.430361	0.414298	0.172882	-0.0388649	-0.0775605	0.10735	-2.47389	-2.30521	3.29929	0.0195116	-2.69052	0.186418	-1.38425	-0.256699	0.545623	1.02027	0.94004	0.746947	0.256245	0.677084	0.486364	-0.774707	0.135623	0.0522147	0.0891871	0.00584046	-0.0304212	-0.0289653	1
-2.09075	-0.943935	-0.547124	-0.393072	-0.385523	-0.283998	-0.0959584	-0.0840174	0.229217	0.319479	0.062676	-0.0937639	-0.071033	0.0752641	-2.0126	-1.86311	2.81966	-0.0110393	-2.36781	0.270221	-1.22213	0.243756	0.497329	0.911663	0.844649	0.712945	0.184388	0.658897	0.477205	-0.427461	0.29026	-0.52428	1.15306	0.826597	0.26841	-0.0160116	1
-2.8709	-1.29431	-0.754515	-0.644173	-0.489486	-0.329064	-0.144104	-0.217272	0.41866	0.345079	0.214308	-0.00129149	-0.0137491	0.273367	-2.73328	-2.50165	3.8054	0.184378	-2.66175	0.278075	-1.84403	0.043574	1.09986	1.8381	1.71422	1.04034	0.319135	0.575359	0.925971	-0.345564	-0.0443303	0.182525	0.647988	0.165706	0.772354	0.878964	1
-2.31649	-1.03397	-0.584646	-0.389198	-0.367042	-0.299675	-0.168829	-0.108578	0.314847	0.474566	0.187051	-0.0791691	-0.00844035	0.119163	-2.23748	-2.11659	3.23659	0.0319214	-2.16042	0.322609	-1.36299	0.323829	0.62918	1.51573	1.3025	0.856523	0.167699	0.680736	0.42836	-0.509359	-0.00909219	0.0206597	1.62427	0.688951	0.261609	0.293448	1
-1.47458	0.350487	1.62665	1.45155	1.22842	0.25312	-1.67218	0.689021	2.10989	1.77913	1.49239	0.383305	-0.257401	0.500619	-1.43828	-1.63305	2.6713	0.417437	-2.40359	1.28002	0.688749	1.04048	1.23462	1.15007	1.07274	0.722613	0.415935	0.642682	1.11647	-0.892639	-0.742934	0.721479	2.27831	0.532689	3.59267	2.26211	1
-1.81881	0.0676472	1.22166	1.01952	0.920652	0.174988	-1.50059	0.530663	1.97341	1.65952	1.34604	0.365802	-0.275736	0.582314	-0.249806	-0.165953	1.60906	0.502837	-0.992908	1.25928	0.486765	0.499989	0.998801	0.87233	0.744456	0.690465	0.645045	0.655096	1.02567	-0.892639	-0.852411	0.438613	-0.807075	-0.62344	0.554693	2.8703	1
-1.75873	-0.22467	0.655252	0.512908	0.288698	-0.0493204	-0.891678	0.25306	1.34961	1.1069	0.629994	0.110726	-0.226139	0.386514	-0.612605	-0.777358	2.0348	0.300827	-1.78944	0.998078	-0.0155391	0.283792	0.478931	0.694937	0.584107	0.575076	0.31186	0.640205	0.456271	-0.80419	0.102096	0.430358	-0.701884	-0.572814	-0.633758	0.601724	1
-1.51398	0.115538	0.807484	0.495999	0.222119	-0.111057	-0.961274	0.517757	1.41927	0.947351	0.476691	-0.00618421	-0.215565	-0.0153084	0.121092	0.153138	0.49493	-0.0978733	0.209507	0.860056	-0.0181968	-0.364797	0.943476	0.881799	0.843671	0.828628	1.25974	0.758077	1.06335	-0.715741	0.242364	-0.315678	-0.73509	-0.119957	-0.864939	-0.254076	1
-1.13436	0.044645	0.780717	0.585766	0.180687	-0.118146	-0.76456	0.311845	1.2466	0.87881	0.339958	-0.0563641	-0.19249	-0.154508	-2.23686	-2.10625	3.33246	-0.232598	-2.66505	0.468827	-0.159054	-0.556972	0.0971756	0.291322	0.442391	0.562686	0.111789	0.692739	0.184133	-0.667694	-0.111917	0.223388	-0.430512	-0.325932	0.193508	0.994833	1
-1.68443	-0.445238	0.276217	0.196748	-0.00979262	-0.178903	-0.648504	0.188344	1.06704	0.81683	0.365233	-0.0314871	-0.17657	-0.0155814	-0.704545	-0.78061	1.31116	-0.0991959	-1.25453	0.656862	-0.214866	0.964411	1.5828	1.02207	0.775415	0.660377	0.231316	0.736412	1.68613	-0.591256	0.534076	-0.541463	1.44835	0.964962	1.84478	-0.0530124	1
-2.24651	-0.830814	-0.178739	-0.143182	-0.215463	-0.267349	-0.551798	0.111333	0.918206	0.761083	0.357715	-0.0645521	-0.103196	0.0452567	-0.444004	-0.443157	1.08454	-0.0401455	-0.365641	0.657415	-0.775639	-0.364797	0.437536	1.58554	1.74628	1.04402	0.293933	0.715251	0.477205	-0.361943	0.301949	-0.144183	0.0324168	0.104303	-0.0712894	0.368639	1
-2.14977	-0.763017	-0.115984	-0.165086	-0.253286	-0.264208	-0.540679	0.16758	0.948338	0.651351	0.244104	-0.0785673	-0.131195	-0.0583392	-1.32846	-1.33502	1.93814	-0.139712	-1.70227	0.454925	-0.78627	0.175694	0.56862	0.783859	0.925951	0.780772	0.205946	0.635114	0.477205	-0.656774	0.0695948	-0.330553	-0.446467	0.0140791	0.0139371	0.304174	1
-2.27286	-0.89847	-0.381824	-0.341699	-0.317353	-0.294487	-0.356108	0.0736979	0.620921	0.472788	0.222148	-0.097624	-0.100035	-0.10595	-1.83541	-1.80876	2.14683	-0.186293	-2.14326	0.244661	-1.35236	0.14867	0.547923	1.38676	1.37164	0.993458	0.524883	0.608099	0.550473	-0.306662	-0.0264832	-1.30748	2.09128	1.7225	2.13836	0.351923	1
-2.36111	-0.303276	0.730855	1.07773	0.836309	0.0572163	-1.27355	0.240611	1.53852	1.79941	1.45767	0.300727	-0.262397	0.471406	-0.122864	0.00132121	1.22247	0.387424	-0.245602	1.3274	0.00572248	1.25668	0.590379	0.819094	0.761578	0.701822	0.332228	0.661085	0.544837	-0.833673	0.878702	0.234305	0.06894	-0.116943	-1.10795	-0.945469	1
-2.13446	-0.272122	0.59142	0.506441	0.363564	-0.105301	-0.919705	0.211839	1.36834	1.12437	0.803707	0.0766942	-0.244877	0.270822	0.322086	0.440764	0.297269	0.185797	0.585942	1.08635	-0.0740083	-0.256699	0.23056	0.438311	0.353233	0.52954	0.298399	0.687211	0.275718	-0.833673	0.96081	0.680164	-0.505979	-0.6446	-1.49398	-0.986345	1
-2.01186	-0.177581	0.736871	0.426683	0.0659155	-0.181617	-0.866781	0.311279	1.45605	1.01032	0.400733	-0.0699672	-0.210137	-0.171297	0.664544	0.777118	-0.481775	-0.246582	1.50604	0.796591	-0.0846391	0.175694	0.927378	0.765397	0.627526	0.665224	0.525229	0.653174	0.825228	-0.863156	-0.500031	0.521685	-0.348563	-0.477329	0.550847	1.54201	1
-1.7931	-0.200306	0.378439	0.139052	-0.127927	-0.212853	-0.574796	0.322535	0.975506	0.574403	0.123953	-0.122602	-0.153933	-0.251399	-0.773728	-0.715922	1.43377	-0.321753	-1.82269	0.41268	-0.515185	-0.148601	0.359345	0.644741	0.788116	0.73131	0.469681	0.658962	0.348986	-0.833673	0.611851	0.431159	-0.42287	-0.452747	-0.581887	-0.07815	1
-1.10857	-0.153629	0.413677	0.235026	-0.000626275	-0.191722	-0.401636	0.13543	0.746769	0.465754	0.149949	-0.153337	-0.123628	-0.208864	-0.494057	-0.411126	0.646805	-0.283553	-0.765813	0.326472	-0.145766	-0.556972	-0.0270098	1.36289	1.5907	1.0824	0.549745	0.622803	-0.145573	-0.558497	0.836052	0.0089422	-0.23186	-0.105793	-0.589026	-0.334055	1
-1.57382	-0.383258	-0.00686196	-0.184716	-0.345348	-0.307845	-0.0959353	0.00148187	0.396121	0.143936	-0.150905	-0.2427	-0.135304	-0.428811	-0.563787	-0.431516	0.519077	-0.483661	-0.726052	0.0639089	-0.576312	-0.376808	0.469732	0.528748	0.511161	0.76822	0.80783	0.708498	0.587107	-0.718197	0.1728	0.217643	-0.252594	-0.245451	-0.294547	0.223495	1
-1.51471	-0.541985	-0.349952	-0.382352	-0.460899	-0.342024	0.370651	-0.360861	-0.189273	-0.213047	-0.355699	-0.314578	-0.0669585	-0.33248	-0.561781	-0.358553	0.381773	-0.396789	0.294807	-0.159792	-1.11317	-0.79719	-1.46204	-1.32981	-1.3365	-1.47706	-1.48273	-1.54016	-1.4644	-0.80419	0.40658	-0.0922586	0.869511	0.433515	1.23907	-0.0551947	1
-1.44335	-0.602621	-0.637541	-0.594468	-0.519961	-0.362329	0.491754	-0.333993	-0.460449	-0.424409	-0.396062	-0.328025	-0.0592252	-0.303709	-1.13829	-0.890453	1.385	-0.367339	-1.1025	-0.427277	-1.22745	-0.488338	0.000586943	0.358562	0.482356	0.706306	0.0235937	0.820415	0.0742313	-0.46724	0.171945	0.251965	0.669867	0.131673	0.410104	0.152894	1
-1.04635	-0.518665	-0.51368	-0.413099	-0.428657	-0.317754	0.262698	-0.169118	-0.226805	-0.164325	-0.264351	-0.274631	-0.103028	-0.240477	-0.458206	-0.324459	0.245645	-0.310862	0.0463414	-0.151864	-0.887262	-0.364797	0.773296	1.26973	1.08905	0.767962	0.129347	0.623539	0.733643	-0.538842	0.289063	0.0992384	0.169247	0.0109877	-0.27286	-0.224211	1
-0.934006	-0.274207	-0.411691	-0.217116	-0.374012	-0.308871	0.0813383	0.120258	-0.193407	0.0318805	-0.2335	-0.285194	-0.11874	-0.385613	-0.765564	-0.612197	0.828816	-0.445897	-0.870147	-0.229022	-0.525816	-0.364797	2.07034	0.590265	0.201426	0.34467	0.928744	0.598529	1.83266	-0.568325	0.00858387	0.212349	-0.426049	-0.31709	0.123461	0.258412	1
-1.13239	-0.148801	-0.0872864	-0.129631	-0.282398	-0.253256	-0.181195	0.290325	0.215821	0.159779	-0.125283	-0.20233	-0.170445	-0.199869	-0.279934	-0.206294	0.0262965	-0.273377	-0.0351149	-0.0528732	-0.241443	-0.436863	0.966473	0.237848	0.165531	0.388798	0.305162	0.666245	0.953447	-0.632205	-0.243157	0.350563	-0.199407	-0.30571	0.579643	1.15989	1
-1.4844	0.255774	1.24644	1.09848	0.519176	0.00824706	-1.32623	0.658854	1.80962	1.53524	0.760946	0.110096	-0.275006	-0.0240269	0.26648	0.323442	-0.0082722	-0.107326	-0.10814	0.785908	0.534603	-0.0765351	1.33136	0.554981	0.53008	0.401793	0.109649	0.618933	1.2221	-0.705913	-0.124842	0.0250694	-0.346843	-0.16558	0.69976	0.903194	1
-1.90473	-0.338038	1.36738	1.1272	0.585064	0.00580174	-1.23658	0.0277872	2.18639	1.72691	0.928483	0.157634	-0.252365	0.111772	-1.29672	-1.26512	2.79693	0.0251403	-2.12733	1.13934	0.0748225	0.499989	1.4301	0.782616	0.717188	0.552833	0.203357	0.64418	1.34281	-0.951605	-1.81034	3.01069	-2.47224	-2.95377	-2.49908	-3.05954	1
-2.30988	-0.298454	1.29068	0.897722	0.480926	-0.0275043	-1.29407	0.115651	2.34355	1.54373	0.913456	0.175987	-0.282407	0.183772	-1.25142	-1.13518	2.35791	0.0950736	-2.11373	0.980012	-0.547078	0.499989	0.842288	0.570944	0.455415	0.562541	0.745231	0.624448	0.788594	-0.774707	0.119202	-3.46216	3.69675	3.76564	4.18496	0.0952026	1
-1.9683	-0.10551	1.52251	0.955193	0.544166	-0.0241701	-1.30621	0.232366	2.32913	1.45143	0.851387	0.105126	-0.279598	0.0797446	-0.333066	-0.206672	1.34283	-0.00747018	-0.369015	1.21504	0.0668494	-0.0405024	0.588398	0.434252	0.464651	0.543097	0.491487	0.621165	0.403937	-0.774707	-0.0222067	0.55623	-1.12477	-0.834382	-0.800497	1.00718	1
-2.01192	-0.161338	1.15788	0.814235	0.584776	-0.0306879	-1.28511	0.269943	2.06728	1.46264	1.02545	0.14319	-0.282853	0.14183	-2.1273	-2.02353	3.30009	0.0546386	-2.54389	1.06013	0.239599	-0.148601	0.980272	0.477771	0.390524	0.460957	0.254263	0.656864	0.87102	-0.892639	5.41518	-10.5532	-1.31404	6.04114	6.56811	-2.27338	1
-0.778975	0.287554	1.97932	1.46904	0.769138	0.0735875	-1.24079	0.290552	2.09662	1.48488	0.766341	0.0715364	-0.288479	0.119818	1.56462	1.70384	-1.49175	0.0338805	1.43003	1.0305	1.28939	-0.148601	0.662909	0.22951	0.30016	0.576726	0.899352	0.662381	0.678692	-0.892639	-0.537663	0.717398	-1.41638	-1.06133	-0.137227	1.40378	1
-1.09745	0.198559	1.6548	1.12709	0.617634	0.00709085	-1.21965	0.374887	2.01113	1.34089	0.740207	0.0534217	-0.284422	0.019636	1.30337	1.43098	-0.796219	-0.0640963	1.18863	1.0326	0.87213	-0.256699	0.885983	0.841142	0.757551	0.595596	0.724129	0.705631	0.806911	-0.892639	0.297103	0.687296	0.762283	-0.101018	0.53638	-0.317914	1
-1.41939	0.0543868	1.51352	1.19069	0.658795	0.0123404	-1.25997	0.334351	1.98916	1.52168	0.875791	0.09467	-0.278927	0.0514828	0.958223	0.964442	-0.611273	-0.0337789	-0.437371	1.12202	0.938572	0.175694	0.648421	0.706165	0.650072	0.629194	0.370273	0.692903	0.623741	-0.951605	-1.81034	3.01069	-2.47224	-2.95377	-2.49908	-3.05954	1
-1.49845	0.00971039	1.37374	0.836806	0.301433	-0.0591268	-1.13875	0.370921	1.96112	1.2545	0.538387	0.0393036	-0.264799	-0.135053	-1.37299	-1.14755	2.92549	-0.213732	-1.46077	0.561256	-0.228154	0.499989	0.599092	0.492786	0.448752	0.54269	0.531037	0.655827	0.541315	-0.833673	-0.20581	-1.23197	0.282974	0.893803	1.29295	0.58422	1
-0.504958	0.433569	0.806215	0.304295	-0.0541586	-0.181332	-0.586476	0.56016	0.920862	0.364576	-0.0333645	-0.196577	-0.209776	-0.572027	-1.09664	-0.848164	1.66047	-0.614432	-1.15433	0.0469998	0.239599	-0.121576	1.1355	0.49024	0.430694	0.652401	1.24801	0.617676	1.0084	-0.411082	-0.156773	-0.0249348	-0.53108	-0.213878	0.114673	1.03868	1
0.0634341	0.323518	0.482081	0.193494	-0.212812	-0.219255	-0.238398	0.313211	0.471283	0.156428	-0.248067	-0.27075	-0.185327	-0.550553	0.513802	0.630354	-0.700138	-0.595762	0.687706	-0.0821243	0.210365	-0.556972	1.35283	0.631475	0.509286	0.647142	0.928172	0.559263	1.28315	-0.711373	-0.295901	0.530217	0.189147	-0.250314	0.484932	0.727046	1
0.0872915	-0.0273043	-0.273197	-0.328298	-0.438175	-0.30697	0.251838	0.0282508	-0.251226	-0.304382	-0.439776	-0.346065	-0.106526	-0.806843	-1.70014	-1.39783	2.14898	-0.822225	-1.37181	-0.733868	-0.533789	0.103629	0.48813	-0.110169	-0.140965	0.175048	0.391097	0.598461	0.550473	-0.14082	-0.0338179	-0.206549	0.205272	0.218055	0.75567	0.489111	1
-0.37524	-0.347501	-0.593067	-0.63355	-0.592514	-0.372165	0.47449	-0.135292	-0.494987	-0.542844	-0.549829	-0.395593	-0.0952607	-0.821147	-0.34928	-0.15157	-0.130154	-0.832169	0.204964	-0.804694	-0.818162	0.283792	0.248958	-0.313348	-0.141806	0.244584	0.778448	0.631436	0.294035	-0.14082	-0.173153	0.434001	-0.322005	-0.41094	-0.0467079	0.66026	1
0.44325	-0.295556	-0.747064	-0.696725	-0.616762	-0.39599	0.697859	-0.311526	-0.784809	-0.698229	-0.631032	-0.455963	-0.0114805	-1.06751	-0.503246	-0.292089	-0.312937	-1.04418	0.144049	-1.19422	-0.711854	-0.79719	-1.46204	-1.32981	-1.3365	-1.47706	-1.48273	-1.54016	-1.4644	-0.509359	0.155124	0.389024	-0.374831	-0.405601	-0.115405	0.082844	1
0.317751	-0.348831	-0.768017	-0.680872	-0.632313	-0.389816	0.715355	-0.35193	-0.789615	-0.67441	-0.642463	-0.443884	-0.0203872	-0.880728	-0.405963	-0.194851	-0.399565	-0.886169	0.332163	-1.07225	-0.767666	-0.79719	-1.46204	-1.32981	-1.3365	-1.47706	-1.48273	-1.54016	-1.4644	-0.273494	0.293743	0.256779	-0.179222	-0.238254	0.0221652	-0.0720436	1
0.475231	-0.381146	-0.817842	-0.774051	-0.649012	-0.403386	0.791048	-0.403329	-0.871154	-0.783466	-0.668581	-0.463761	0.0187358	-0.976347	-0.546087	-0.316989	-0.212514	-0.965813	-0.270293	-1.2007	-0.966993	-0.79719	-1.46204	-1.32981	-1.3365	-1.47706	-1.48273	-1.54016	-1.4644	-0.361943	0.265172	0.403152	-0.528823	-0.480993	0.29622	0.0694363	1
0.21276	-0.387219	-0.709873	-0.69991	-0.616048	-0.383433	0.672187	-0.328478	-0.710154	-0.678606	-0.613258	-0.433556	-0.0282155	-0.969344	-0.86034	-0.680212	0.34933	-0.962361	-0.653307	-1.08901	-0.88992	-0.79719	-1.46204	-1.32981	-1.3365	-1.47706	-1.48273	-1.54016	-1.4644	-0.155561	0.000353221	0.0375479	0.06847	0.00607317	0.203018	0.471036	1
-1.66034	0.802032	1.41326	1.90458	0.615085	0.0153962	-1.747	1.26365	1.86175	2.23632	0.818558	0.0876659	-0.312689	-0.250908	1.1467	1.21113	-0.692743	-0.322074	1.04058	0.853525	0.856184	0.608087	0.684921	0.278904	0.264933	0.504168	0.731767	0.67195	0.652525	-0.715741	0.0884112	0.625276	-1.15921	-0.892505	-0.875656	0.518141	1
-1.33871	1.0786	1.67735	2.72209	1.64574	0.358241	-1.96089	1.18636	1.73264	2.68134	1.62903	0.385682	-0.364888	0.290354	1.83285	2.05454	-1.27202	0.203078	0.0612404	1.29132	1.78106	0.499989	0.944051	0.459221	0.415826	0.536115	0.658017	0.644996	0.884758	-0.951605	-1.81034	3.01069	-2.47224	-2.95377	-2.49908	-3.05954	1
-1.45668	0.835537	1.57308	1.99613	0.993015	0.192739	-1.78748	1.13793	1.89432	2.2233	1.13203	0.272003	-0.344864	0.223875	0.531609	0.559751	0.499868	0.138152	-0.585897	1.04606	1.16182	0.175694	0.816761	0.282564	0.286809	0.439652	0.723241	0.603927	0.717158	-0.951605	-1.81034	3.01069	-2.47224	-2.95377	-2.49908	-3.05954	1
-1.62352	0.379928	1.66075	1.08051	0.594921	0.0464843	-1.52868	0.771687	2.26035	1.45582	0.833257	0.145186	-0.298264	0.0736071	0.0343029	0.143006	0.561981	-0.0121898	-0.0759983	1.00061	0.702038	0.0675958	0.707754	0.550031	0.52258	0.470454	0.304465	0.624536	0.623741	-0.951605	-1.81034	3.01069	-2.47224	-2.95377	-2.49908	-3.05954	1
-1.36317	0.324772	1.55327	0.858093	0.220807	-0.0817089	-1.27425	0.695887	2.07268	1.2031	0.39466	-0.023541	-0.269222	-0.14973	-0.324268	-0.25303	0.888811	-0.226637	-1.6295	0.692271	0.510684	0.175694	0.620824	0.749623	0.648298	0.691097	0.671069	0.584707	0.530324	-0.892639	0.351842	0.572365	5.53184	2.032	4.76046	-0.432392	1
-0.94302	0.595653	1.59672	0.946316	0.273774	-0.0326691	-1.16958	0.757238	1.7996	1.04198	0.318206	-0.0207104	-0.283026	-0.100139	0.592923	0.538943	0.0193099	-0.178646	0.0499839	0.563315	0.518657	0.932382	0.57092	0.47929	0.456146	0.580004	0.651894	0.592281	0.528493	-0.833673	-0.325551	0.30296	0.903681	0.200774	1.57484	0.845868	1
-1.19774	0.231737	1.26864	0.468308	0.00355653	-0.134569	-0.971028	0.588668	1.7284	0.737495	0.139035	-0.0901504	-0.25949	-0.316277	-0.281913	-0.224054	1.01083	-0.38243	-1.08352	0.555397	0.314015	-0.256699	0.431786	0.781432	0.81413	0.79393	0.659976	0.64273	0.458888	-0.951605	-1.81034	3.01069	-2.47224	-2.95377	-2.49908	-3.05954	1
-0.628995	0.167805	0.529698	0.0108299	-0.286775	-0.227233	-0.35746	0.367098	0.764167	0.133408	-0.242899	-0.232794	-0.205162	-0.616752	0.567929	0.661585	-1.0156	-0.652841	-0.193485	-0.123459	0.0349571	-0.256699	0.110974	0.479872	0.440634	0.610787	0.291311	0.562114	0.0742313	-0.533928	-0.414501	0.3527	0.0838695	-0.184637	1.40778	1.25161	1
-1.19062	0.165622	0.603373	0.254563	-0.116251	-0.188624	-0.699312	0.595406	1.03547	0.587743	0.0412196	-0.138597	-0.245468	-0.299469	-1.27808	-1.10223	2.44002	-0.36773	-1.37549	0.216996	-0.222839	-0.256699	0.559421	0.525717	0.616792	0.668369	1.02607	0.625963	0.761118	-0.833673	-0.305024	-0.238663	2.04033	1.03114	0.853215	0.725258	1
-1.38573	0.00224142	0.502919	0.112186	-0.204822	-0.213902	-0.505154	0.419911	0.869188	0.375946	-0.0613879	-0.155463	-0.227271	-0.349713	-1.40001	-1.21198	2.79684	-0.40942	-1.9487	0.125027	-0.33712	-0.364797	0.718103	0.54645	0.464706	0.48543	0.511109	0.626011	0.678692	-0.745224	-0.212652	0.430157	-0.295359	-0.397018	0.272099	0.819664	1
-0.417388	3.4463	3.72819	0.678905	0.201876	-0.0295385	-2.05666	2.5963	2.73819	0.2118	-0.0847392	-0.185289	-0.294668	-1.27789	1.51999	1.40586	-2.75911	-1.22098	2.27927	0.121294	1.53124	-0.391822	0.800893	0.613515	0.534431	0.559162	0.255207	0.607851	0.788594	-0.951605	-1.81034	3.01069	-2.47224	-2.95377	-2.49908	-3.05954	1
0.927958	1.16561	0.757822	-0.26782	-0.456994	-0.299463	-0.227216	0.762048	0.405405	-0.470376	-0.574034	-0.406287	-0.166663	-1.66029	0.493987	0.559522	-2.17944	-1.52937	1.13613	-0.715947	0.49208	-0.79719	-1.46204	-1.32981	-1.3365	-1.47706	-1.48273	-1.54016	-1.4644	-0.755051	0.196178	0.185639	-0.0661611	-0.144846	0.179513	0.253309	1
1.52429	0.141854	-0.409185	-0.720994	-0.707607	-0.410034	0.653405	-0.187618	-0.617892	-0.845368	-0.784424	-0.509711	0.029032	-1.9971	-0.35827	-0.170693	-1.30449	-1.79245	0.762338	-1.18947	-0.44077	-0.79719	-1.46204	-1.32981	-1.3365	-1.47706	-1.48273	-1.54016	-1.4644	-0.214528	0.139064	0.0115942	0.157514	0.0608048	0.0180102	0.147517	1
0.570956	1.78071	1.05302	0.0225186	-0.290885	-0.234976	-0.648937	1.3385	0.660331	-0.228217	-0.435392	-0.346476	-0.185262	-1.59892	0.552166	0.288518	-0.963485	-1.4822	0.443537	-0.319054	0.529288	0.283792	0.596217	0.179113	0.181255	0.174416	0.135842	0.657102	0.38562	-0.2047	5.4172	0.434802	0.0497677	-0.250789	0.0627798	-0.770671	1
0.802958	1.79399	1.01357	-0.0373845	-0.409953	-0.281536	-0.547473	1.27004	0.577228	-0.303495	-0.549139	-0.397808	-0.177398	-1.66237	0.631927	0.515448	-2.07072	-1.53218	1.09213	-0.550812	0.587757	1.36477	0.524925	1.12102	0.894119	0.689003	0.293813	0.815701	0.294035	-0.492979	-0.289384	0.144787	-0.0785672	-0.124624	0.755946	0.852651	1
0.964636	1.40308	0.292373	-0.400157	-0.552006	-0.349114	-0.162103	1.00554	-0.00967027	-0.582762	-0.656032	-0.454612	-0.104361	-1.99381	0.254873	0.224196	-1.82442	-1.7895	1.15315	-0.829667	0.372484	-0.79719	-1.46204	-1.32981	-1.3365	-1.47706	-1.48273	-1.54016	-1.4644	-0.46022	-0.309281	0.309659	-0.533784	-0.424586	0.124372	1.36697	1
1.40565	0.578244	-0.352752	-0.690451	-0.684792	-0.401904	0.443637	0.229489	-0.579352	-0.824479	-0.766757	-0.503314	0.00907768	-2.11011	-0.37767	-0.282744	-0.704007	-1.87826	-0.108799	-1.15715	-0.37167	-0.79719	-1.46204	-1.32981	-1.3365	-1.47706	-1.48273	-1.54016	-1.4644	0.0803034	0.102666	0.0671929	0.192167	0.0409608	0.313978	0.199957	1
1.42263	-0.101747	-0.81266	-0.900527	-0.772967	-0.438691	0.873313	-0.342517	-0.966616	-0.988172	-0.834176	-0.532697	0.115287	-2.10588	-0.620282	-0.421722	-1.22968	-1.87504	0.264428	-1.49492	-0.78627	-0.79719	-1.46204	-1.32981	-1.3365	-1.47706	-1.48273	-1.54016	-1.4644	0.198236	-0.180526	0.246997	0.0459294	-0.134835	0.205851	0.767509	1
1.02334	0.73568	-0.265224	-0.605864	-0.64483	-0.383292	0.253626	0.494348	-0.453148	-0.726582	-0.72093	-0.478494	-0.0542948	-1.99947	-0.287293	-0.278255	-0.463944	-1.79461	-0.256903	-1.08301	-0.307885	-0.79719	-1.46204	-1.32981	-1.3365	-1.47706	-1.48273	-1.54016	-1.4644	-0.0965953	-0.0249762	0.310257	0.239305	-0.0908891	-0.0648466	0.346009	1
0.767764	1.79084	0.486421	-0.17679	-0.428321	-0.316219	-0.434019	1.36044	0.155044	-0.396761	-0.552884	-0.424801	-0.139422	-1.8921	0.630987	0.489317	-1.97727	-1.7121	0.509332	-0.591345	0.409692	-0.79719	-1.46204	-1.32981	-1.3365	-1.47706	-1.48273	-1.54016	-1.4644	-0.583067	-0.258268	0.339047	-0.0578159	-0.237312	0.245293	0.786424	1
0.270265	2.2367	0.94325	-0.158348	-0.36319	-0.279027	-0.848374	1.89373	0.611804	-0.35911	-0.485097	-0.382807	-0.19224	-1.80604	0.481024	0.237975	-0.955849	-1.64494	-0.137258	-0.42957	0.558522	-0.79719	-1.46204	-1.32981	-1.3365	-1.47706	-1.48273	-1.54016	-1.4644	-0.638347	-0.267391	0.502379	-0.0961581	-0.356168	0.351964	0.827678	1
-0.551781	3.89059	2.36858	0.58533	-0.100003	-0.243999	-1.98237	3.26867	1.75613	0.211044	-0.291865	-0.363759	-0.233964	-2.11974	1.13516	0.863447	-2.42947	-1.88518	1.3633	-0.1807	1.16182	-0.79719	-1.46204	-1.32981	-1.3365	-1.47706	-1.48273	-1.54016	-1.4644	-0.80185	-0.200108	0.531349	1.36925	0.258928	1.25113	0.808972	1
-2.05011	5.53161	4.53215	1.38842	0.461199	-0.0454333	-3.54576	4.84259	3.65868	0.88116	0.176892	-0.177726	-0.319259	-1.67984	1.82465	1.4787	-2.67358	-1.54522	2.23454	0.507591	1.75714	-0.79719	-1.46204	-1.32981	-1.3365	-1.47706	-1.48273	-1.54016	-1.4644	-0.951605	-1.81034	3.01069	-2.47224	-2.95377	-2.49908	-3.05954	1
-1.38222	4.47407	3.57272	1.39476	0.441728	-0.0125101	-2.83799	3.86111	2.83327	0.894261	0.165179	-0.143577	-0.33192	-1.38662	1.80343	1.54544	-2.57543	-1.31042	2.31873	0.427213	1.72259	-0.79719	-1.46204	-1.32981	-1.3365	-1.47706	-1.48273	-1.54016	-1.4644	-0.951605	-1.81034	3.01069	-2.47224	-2.95377	-2.49908	-3.05954	1
-1.1684	4.00687	3.65848	1.31833	0.504669	-0.00495927	-2.62883	3.36995	2.88031	0.819637	0.211305	-0.140296	-0.333024	-1.24444	1.55293	1.3029	-1.8175	-1.1942	0.515124	0.482532	1.66412	-0.472895	1.51151	0.584977	0.472646	0.331076	0.280997	0.701551	1.2282	-0.951605	-1.81034	3.01069	-2.47224	-2.95377	-2.49908	-3.05954	1
-0.644786	3.38711	2.92418	0.727541	0.202568	-0.0769781	-2.04534	2.82531	2.27601	0.343203	-0.0309387	-0.203366	-0.311072	-1.43288	1.48726	1.34416	-2.27387	-1.34871	2.19077	0.27011	1.49935	-0.179486	0.359345	0.250812	0.183647	0.236282	0.0399977	0.652542	0.294035	-0.951605	-1.81034	3.01069	-2.47224	-2.95377	-2.49908	-3.05954	1
-1.71635	4.77141	4.87929	1.24923	0.46234	0.00344648	-3.23536	4.04016	3.8971	0.7413	0.164665	-0.137592	-0.334341	-1.34163	1.50456	1.05519	-1.72667	-1.27465	1.40163	0.450444	1.66146	-0.79719	-1.46204	-1.32981	-1.3365	-1.47706	-1.48273	-1.54016	-1.4644	-0.892639	-0.168177	0.709374	-0.623068	-0.71349	-0.0526075	0.399536	1
-0.933549	3.74873	3.25559	0.623435	0.158519	-0.05967	-2.31691	3.22596	2.60885	0.270822	-0.0590681	-0.182712	-0.330702	-1.27131	-0.36562	-0.622826	0.893388	-1.2159	-1.96095	0.00972999	1.23889	-0.79719	-1.46204	-1.32981	-1.3365	-1.47706	-1.48273	-1.54016	-1.4644	-0.863156	0.60843	0.412998	0.403796	-0.0841502	-0.783051	-0.537004	1
-0.437727	3.34744	2.42679	0.453439	-0.0161558	-0.127456	-1.81447	2.80772	1.8449	0.117783	-0.212498	-0.249521	-0.320658	-1.43174	1.2309	1.09881	-2.46691	-1.34654	1.53043	-0.0917134	1.26813	-0.79719	-1.46204	-1.32981	-1.3365	-1.47706	-1.48273	-1.54016	-1.4644	-0.81121	-0.414501	0.448242	-1.35672	-0.866983	-0.168514	1.48572	1
0.502683	2.02354	0.710235	-0.152525	-0.404823	-0.27105	-0.650838	1.64286	0.380881	-0.364088	-0.524986	-0.376173	-0.245522	-1.58057	0.532897	0.5289	-1.66511	-1.46704	1.51348	-0.616819	0.478792	-0.79719	-1.46204	-1.32981	-1.3365	-1.47706	-1.48273	-1.54016	-1.4644	-0.624015	-0.135486	0.3647	0.22316	-0.131961	0.46073	0.480469	1
1.41354	0.250877	-0.557369	-0.774806	-0.704521	-0.402379	0.629905	-0.0374238	-0.744197	-0.885456	-0.776947	-0.498848	-0.058761	-1.82399	-0.32741	-0.173195	-1.42239	-1.65641	0.544404	-1.2894	-0.459374	-0.79719	-1.46204	-1.32981	-1.3365	-1.47706	-1.48273	-1.54016	-1.4644	-0.391426	-0.0608171	0.28257	-0.298856	-0.306103	-0.337038	0.304614	1
0.538753	1.23548	-0.0205562	-0.497937	-0.552951	-0.344853	-0.154949	1.10352	-0.182301	-0.609997	-0.627696	-0.433844	-0.165291	-1.69257	-0.0720867	-0.0611878	-1.53866	-1.55513	0.00306513	-0.89035	-0.105901	-0.79719	-1.46204	-1.32981	-1.3365	-1.47706	-1.48273	-1.54016	-1.4644	-0.420909	-0.197501	0.416422	-0.164927	-0.332054	0.0826198	0.744815	1
0.0396169	3.11498	1.54627	0.138546	-0.233925	-0.220158	-1.34194	2.548	1.04516	-0.156102	-0.400665	-0.339764	-0.242502	-1.7952	0.755066	0.552187	-1.60648	-1.63661	-0.289865	-0.366758	0.83758	-0.79719	-1.46204	-1.32981	-1.3365	-1.47706	-1.48273	-1.54016	-1.4644	-0.669059	-0.334104	0.47279	-0.361335	-0.452228	-0.099734	1.07368	1
0.441928	2.05772	0.556705	-0.261904	-0.420424	-0.314846	-0.634003	1.7299	0.266551	-0.447106	-0.533865	-0.417395	-0.194782	-1.94113	0.575432	0.499228	-1.94164	-1.74818	1.34339	-0.664773	0.441584	-0.79719	-1.46204	-1.32981	-1.3365	-1.47706	-1.48273	-1.54016	-1.4644	-0.78781	-0.258838	0.456186	-1.04046	-0.735297	-0.179391	0.86057	1
-0.513467	3.63174	2.14857	0.389547	-0.139205	-0.221478	-1.85383	3.1314	1.62478	0.078486	-0.309662	-0.33587	-0.25781	-1.94112	0.864273	0.602903	-1.41752	-1.7495	0.735987	-0.185336	1.04754	-0.79719	-1.46204	-1.32981	-1.3365	-1.47706	-1.48273	-1.54016	-1.4644	-0.779621	-0.606087	0.423308	-1.25693	-0.808249	-0.414198	1.69057	1
-0.0774385	3.10771	1.37037	0.0582997	-0.268173	-0.258957	-1.34883	2.65778	0.95045	-0.195267	-0.41499	-0.369403	-0.252484	-1.90892	0.830801	0.722194	-2.05811	-1.72385	1.06658	-0.466908	0.749876	-0.79719	-1.46204	-1.32981	-1.3365	-1.47706	-1.48273	-1.54016	-1.4644	-0.820569	0.31763	0.401128	-0.475161	-0.456536	-1.11041	0.0677069	1
-1.09466	4.54965	3.30621	1.14598	0.12394	-0.180684	-2.60023	3.82049	2.52557	0.653584	-0.115819	-0.308781	-0.271084	-2.01642	1.33329	1.01961	-2.49832	-1.80803	2.2503	0.0444982	1.43025	-0.488338	0.649111	0.345585	0.382011	0.554504	0.383776	0.535882	0.513839	-0.755051	-0.496609	0.119359	-0.723889	-0.38756	0.303321	1.2643	1
-2.00628	4.04786	5.02579	1.21668	0.527214	-0.0329675	-3.33999	3.77356	4.43062	0.861599	0.308675	-0.134612	-0.331833	-1.56684	1.76014	1.41349	-2.6915	-1.45577	2.45798	0.503813	1.65881	-0.580994	1.04926	1.74607	1.25131	0.933273	0.430898	0.608477	0.953447	-0.951605	-1.81034	3.01069	-2.47224	-2.95377	-2.49908	-3.05954	1
-1.6827	4.82935	3.71819	1.09613	0.414378	-0.00254067	-3.08651	4.33242	3.04113	0.689425	0.168439	-0.122924	-0.330338	-1.51131	1.68919	1.44385	-2.39534	-1.41132	2.3389	0.383494	1.71728	-0.580994	0.607716	0.839081	0.990356	0.687529	0.507599	0.481005	0.513839	-0.951605	-1.81034	3.01069	-2.47224	-2.95377	-2.49908	-3.05954	1
-1.13722	3.9744	3.63965	1.11478	0.31924	-0.0344409	-2.57344	3.37442	2.89498	0.665175	0.0658056	-0.163751	-0.330604	-1.43795	0.427699	0.202984	-0.247622	-1.35197	-0.931176	0.25611	1.54453	-0.580994	0.276555	1.15333	0.972888	0.945137	0.472132	0.563917	-0.145573	-0.892639	0.40658	0.75126	-0.513743	-0.692479	0.19483	-0.49726	1
-1.08087	4.20268	3.58607	0.943843	0.367452	0.00207586	-2.56928	3.49717	2.77368	0.491767	0.0913932	-0.136507	-0.344113	-1.2818	1.51719	1.31741	-2.4152	-1.22453	1.41822	0.232142	1.61894	-0.79719	-1.46204	-1.32981	-1.3365	-1.47706	-1.48273	-1.54016	-1.4644	-0.951605	-1.81034	3.01069	-2.47224	-2.95377	-2.49908	-3.05954	1
-0.907733	3.44738	2.74516	0.59523	0.120237	-0.0621172	-2.14604	3.08965	2.25236	0.298147	-0.0599149	-0.170996	-0.33035	-1.19729	1.28404	1.20456	-2.23485	-1.1549	0.902952	0.114523	1.27078	-0.79719	-1.46204	-1.32981	-1.3365	-1.47706	-1.48273	-1.54016	-1.4644	-0.951605	-1.81034	3.01069	-2.47224	-2.95377	-2.49908	-3.05954	1
-0.17544	2.22235	1.17836	0.0294865	-0.22834	-0.194238	-1.10877	2.05287	0.947155	-0.141363	-0.335257	-0.280799	-0.295942	-1.26467	0.921264	0.941791	-2.02984	-1.2105	1.4205	-0.308306	0.776453	-0.79719	-1.46204	-1.32981	-1.3365	-1.47706	-1.48273	-1.54016	-1.4644	-0.951605	-1.81034	3.01069	-2.47224	-2.95377	-2.49908	-3.05954	1
0.0235394	2.6085	1.15185	-0.00612115	-0.235454	-0.2073	-1.12899	2.25789	0.802133	-0.22737	-0.373751	-0.312234	-0.279877	-1.53632	0.733148	0.644996	-1.93187	-1.43154	1.21815	-0.477118	0.808346	-0.79719	-1.46204	-1.32981	-1.3365	-1.47706	-1.48273	-1.54016	-1.4644	-0.427461	-0.202959	0.289878	0.170648	-0.107796	0.63352	0.673086	1
-1.01255	3.76329	2.81688	0.871945	0.182663	-0.0799412	-2.31793	3.35058	2.28099	0.516403	-0.019657	-0.192646	-0.316732	-1.30574	1.39936	1.14793	-2.11938	-1.24364	1.54248	0.184953	1.42759	-0.488338	0.193764	-0.0879778	-0.0168529	0.226469	0.145781	0.58144	0.294035	-0.79249	-0.742934	0.489883	-0.566418	-0.551554	0.761643	2.31655	1
-0.461375	2.99902	1.69187	0.387947	-0.130173	-0.155144	-1.60114	2.72081	1.33616	0.137272	-0.269951	-0.254328	-0.313192	-1.46432	1.01546	0.863561	-2.02217	-1.37403	1.24403	-0.245325	0.880103	-0.436863	0.414538	0.190963	0.27542	0.523163	0.146931	0.570038	0.294035	-0.509359	0.0599015	0.632454	-0.838696	-0.758497	-0.598195	0.580857	1
-1.24917	5.06907	3.31591	0.951367	0.20146	-0.107515	-2.78451	4.26484	2.50435	0.479521	-0.0589787	-0.243809	-0.306033	-1.89735	1.44589	1.11218	-2.52674	-1.71576	1.52403	0.0884237	1.53124	-0.79719	-1.46204	-1.32981	-1.3365	-1.47706	-1.48273	-1.54016	-1.4644	-0.951605	-1.81034	3.01069	-2.47224	-2.95377	-2.49908	-3.05954	1
-1.65911	4.60044	4.64517	1.59547	0.682524	0.0510606	-3.18207	3.86639	3.68444	1.02431	0.34542	-0.093733	-0.355694	-1.37737	1.68833	1.28373	-2.8109	-1.30322	2.09381	0.367475	1.82624	-0.488338	1.43562	-0.185508	-0.204754	0.0661368	0.525368	0.681317	1.39305	-0.867368	1.47399	0.0132881	-0.683762	-0.303793	-0.328671	-1.33	1
-2.10566	4.08229	4.09006	1.25179	0.514401	0.0278461	-3.30006	4.06949	3.76403	0.990357	0.35421	-0.0473354	-0.363307	-1.35486	1.62435	1.27995	-2.16909	-1.2844	1.15986	0.469736	1.55781	-0.580994	0.179966	0.0172251	0.0109277	0.311873	0.473421	0.555199	0.184133	-0.951605	-1.81034	3.01069	-2.47224	-2.95377	-2.49908	-3.05954	1
-1.55926	3.95138	3.84478	1.12959	0.311158	-0.0200799	-2.85801	3.66263	3.27198	0.778088	0.110935	-0.126297	-0.35166	-1.31527	1.49438	1.25786	-2.12855	-1.25156	1.52821	0.250185	1.52858	-0.79719	-1.46204	-1.32981	-1.3365	-1.47706	-1.48273	-1.54016	-1.4644	-0.863156	0.536585	0.448678	-0.0107024	-0.28561	-0.527524	-0.33934	1
-1.90445	3.46341	5.30015	1.82148	0.79227	0.110586	-3.24234	3.10908	4.59438	1.3788	0.530902	0.00470842	-0.376271	-1.06936	1.93359	1.66928	-2.76172	-1.04518	2.44657	0.670832	1.92723	-0.79719	-1.46204	-1.32981	-1.3365	-1.47706	-1.48273	-1.54016	-1.4644	-0.951605	-1.81034	3.01069	-2.47224	-2.95377	-2.49908	-3.05954	1
-1.8604	4.53043	5.03146	1.69753	0.761305	0.0984356	-3.35359	3.87682	4.07226	1.13637	0.426854	-0.0432965	-0.36602	-1.35312	1.79246	1.47948	-2.70081	-1.28187	2.55278	0.465084	1.83156	-0.472895	0.207563	0.126259	0.0493622	0.401736	0.639761	0.501076	0.0742313	-0.951605	-1.81034	3.01069	-2.47224	-2.95377	-2.49908	-3.05954	1
-1.13751	3.8208	2.68678	0.702079	0.122036	-0.103247	-2.36165	3.5359	2.23659	0.409736	-0.049972	-0.204468	-0.330561	-1.46061	1.29241	1.10398	-1.93915	-1.3694	1.38922	-0.0448651	1.27078	-0.79719	-1.46204	-1.32981	-1.3365	-1.47706	-1.48273	-1.54016	-1.4644	-0.755051	-0.920835	0.317549	-1.31436	-0.766834	0.366783	3.32644	1
-1.09369	2.90666	1.90944	0.398607	0.0096799	-0.106971	-1.94311	2.99181	1.7774	0.270848	-0.0670553	-0.168532	-0.337407	-1.18041	1.14894	1.01218	-1.79945	-1.14049	0.648619	0.0843396	1.07146	-0.79719	-1.46204	-1.32981	-1.3365	-1.47706	-1.48273	-1.54016	-1.4644	-0.767336	-0.188704	0.662178	-0.35524	-0.568198	0.288823	0.443385	1
-0.907726	1.50134	0.532571	-0.278058	-0.382976	-0.264766	-0.933918	1.93767	0.650665	-0.249264	-0.370498	-0.292073	-0.306929	-1.37939	0.570097	0.563467	-1.51348	-1.30438	0.763085	-0.384077	0.324646	-0.79719	-1.46204	-1.32981	-1.3365	-1.47706	-1.48273	-1.54016	-1.4644	-0.78313	-0.373447	-0.206281	0.243525	0.234417	0.454584	1.04252	1
0.692005	1.21876	0.00787507	-0.33503	-0.193493	-0.0137407	-0.203189	0.960355	-0.207826	-0.490909	-0.315828	-0.104555	-0.0814224	0.267581	-1.7041	-1.73399	2.28648	0.18036	-2.59269	-0.485565	0.282122	-0.79719	-1.46204	-1.32981	-1.3365	-1.47706	-1.48273	-1.54016	-1.4644	-0.361943	-0.622509	-0.670352	0.147041	0.483349	1.68069	1.87019	1
0.916898	1.43745	0.264853	-0.374005	-0.515832	-0.298646	-0.193792	1.05208	-0.0272101	-0.557395	-0.623422	-0.40452	-0.0262851	-1.23966	0.407076	0.398801	-1.54172	-1.18956	0.623776	-0.743356	0.260861	-0.580994	0.166167	0.516795	0.736739	0.949246	1.12923	0.781665	0.294035	-0.155561	-0.159264	0.0946701	-0.489598	-0.270855	0.13423	0.677391	1
0.960536	0.964569	0.0148449	-0.475866	-0.568	-0.325238	0.0576242	0.674907	-0.212197	-0.624126	-0.658027	-0.423165	0.104212	-1.08094	-2.21558	-2.26893	3.04893	-1.05732	-2.8721	-0.725084	-0.0660352	-0.79719	-1.46204	-1.32981	-1.3365	-1.47706	-1.48273	-1.54016	-1.4644	0.13927	0.0872038	0.036109	-0.0614645	-0.0491737	0.349741	0.122784	1
0.659115	0.835041	-0.025388	-0.609593	-0.627681	-0.337135	0.0520174	0.706181	-0.169595	-0.706257	-0.693982	-0.423088	0.0821818	-1.05958	0.0609707	0.0526019	-1.19833	-1.03889	0.110054	-0.791704	-0.042116	-0.79719	-1.46204	-1.32981	-1.3365	-1.47706	-1.48273	-1.54016	-1.4644	0.375134	-0.00231827	-0.165232	0.121676	0.156056	0.66265	0.326903	1
1.38836	0.0123718	-0.464148	-0.782241	-0.774289	-0.433045	0.710947	-0.254433	-0.637511	-0.884443	-0.838641	-0.528987	0.354384	-1.90653	-0.402894	-0.297627	-1.30009	-1.72298	-0.161932	-1.19042	-0.488608	-0.79719	-1.46204	-1.32981	-1.3365	-1.47706	-1.48273	-1.54016	-1.4644	1.46847	-0.0599484	0.017742	0.383223	0.15449	0.771779	0.48496	1
1.4739	-0.0149512	-0.561839	-0.871904	-0.792931	-0.445006	0.781306	-0.294916	-0.737856	-0.97019	-0.856672	-0.541901	0.357703	-2.1755	-0.591156	-0.399996	-1.03844	-1.9285	0.414175	-1.3577	-0.671989	-0.79719	-1.46204	-1.32981	-1.3365	-1.47706	-1.48273	-1.54016	-1.4644	1.61342	-0.121489	0.0659798	0.100759	0.00222076	0.41176	0.566721	1
1.60852	-0.489746	-0.697665	-0.978085	-0.844446	-0.475456	1.06373	-0.769801	-0.856736	-1.06306	-0.902134	-0.57184	0.613013	-2.38779	-0.849822	-0.628182	-0.909796	-2.08672	-0.129352	-1.49942	-0.945731	-0.79719	-1.46204	-1.32981	-1.3365	-1.47706	-1.48273	-1.54016	-1.4644	2.05567	-0.0304175	-0.294345	0.53184	0.414156	0.799395	0.29763	1
1.65187	-0.380096	-0.625894	-0.973762	-0.827199	-0.467349	0.999385	-0.67779	-0.798428	-1.0632	-0.887976	-0.564809	0.54116	-2.572	-0.782058	-0.591562	-1.1166	-2.21973	0.235018	-1.59878	-0.876631	-0.79719	-1.46204	-1.32981	-1.3365	-1.47706	-1.48273	-1.54016	-1.4644	2.02619	-0.0241884	-0.245493	0.495832	0.368002	0.822412	0.425333	1
0.314826	1.11538	0.128544	-0.612635	-0.610529	-0.36721	-0.194772	1.0996	0.0253759	-0.693091	-0.669074	-0.449908	0.0480664	-1.84626	-0.214734	-0.284094	-1.02695	-1.67653	0.236137	-0.973891	-0.193604	-0.256699	0.000586943	0.959151	0.859744	0.786653	0.139967	0.500439	0.0742313	0.731389	-0.129523	-0.145654	0.188715	0.172765	0.734911	0.644325	1
-0.671869	2.53702	1.05432	0.0882592	-0.199468	-0.205552	-1.42285	2.65983	0.957356	-0.019393	-0.273331	-0.275582	-0.1924	-1.14122	0.609687	0.327665	-1.29629	-1.10875	-0.100783	-0.269897	0.648884	-0.79719	-1.46204	-1.32981	-1.3365	-1.47706	-1.48273	-1.54016	-1.4644	-0.33246	-0.303406	-0.382504	0.00458279	0.241524	1.07896	0.908624	1
-0.664108	2.28359	1.14414	0.0182352	-0.293172	-0.254119	-1.3383	2.44823	1.09068	-0.0684084	-0.354471	-0.323416	-0.150991	-1.45639	-1.67145	-1.81905	2.19452	-1.36716	-2.91785	-0.285061	0.489422	-0.580994	-0.0546066	0.938602	1.27965	0.834609	-0.170028	0.590418	0.0742313	-0.244011	0.0833154	-0.18225	-0.0536487	0.0909516	-0.123708	0.161312	1
0.0763942	1.26671	0.513488	-0.348912	-0.471518	-0.311482	-0.48193	1.27429	0.424189	-0.437718	-0.534153	-0.388817	-0.0985416	-1.4118	0.1629	0.0552061	-1.02671	-1.331	-0.452546	-0.465436	0.35388	-0.79719	-1.46204	-1.32981	-1.3365	-1.47706	-1.48273	-1.54016	-1.4644	-0.0343531	0.131202	-0.0671587	0.0731581	0.0736717	0.0814695	0.0787607	1
0.812677	1.87551	0.507898	-0.513889	-0.588575	-0.360526	-0.387495	1.43747	0.167998	-0.689671	-0.691905	-0.467882	-0.00565377	-2.06381	0.30612	0.284838	-1.68389	-1.84403	0.941936	-0.777175	0.223653	-0.79719	-1.46204	-1.32981	-1.3365	-1.47706	-1.48273	-1.54016	-1.4644	-0.172409	-0.0680124	0.0332373	-0.404444	-0.195585	0.184657	0.360621	1
1.3274	0.408031	-0.17776	-0.783969	-0.760017	-0.437246	0.471719	0.103113	-0.393401	-0.899904	-0.830419	-0.536407	0.226644	-2.37141	-0.329566	-0.198217	-1.3151	-2.07357	0.387017	-1.15388	-0.339778	-0.79719	-1.46204	-1.32981	-1.3365	-1.47706	-1.48273	-1.54016	-1.4644	0.817381	-0.0102326	0.132378	0.14873	-0.0186316	0.258106	0.32285	1
1.73213	-0.0102398	-0.62706	-0.953166	-0.813919	-0.457219	0.854772	-0.347747	-0.826283	-1.05485	-0.880189	-0.55749	0.411765	-2.39964	-0.651817	-0.44936	-1.0376	-2.09511	0.544194	-1.43544	-0.767666	-0.79719	-1.46204	-1.32981	-1.3365	-1.47706	-1.48273	-1.54016	-1.4644	1.50532	-0.0536774	-0.2278	-0.0843201	0.106223	0.252508	0.428083	1
1.7334	-0.407582	-0.745114	-1.00287	-0.834122	-0.463276	1.05873	-0.712193	-0.916345	-1.09054	-0.894822	-0.560998	0.461407	-2.41808	-0.880817	-0.601556	-0.773488	-2.10788	-0.486996	-1.56202	-0.996227	-0.79719	-1.46204	-1.32981	-1.3365	-1.47706	-1.48273	-1.54016	-1.4644	1.55446	-0.0471446	-0.0631016	0.266423	0.154646	0.178613	0.31381	1
0.411946	1.4579	0.359759	-0.55109	-0.563741	-0.347575	-0.353077	1.31361	0.177615	-0.665087	-0.640687	-0.438367	-0.0085134	-1.91279	-0.152443	-0.270848	-0.893203	-1.72737	-0.100564	-0.821365	-0.116531	-0.79719	-1.46204	-1.32981	-1.3365	-1.47706	-1.48273	-1.54016	-1.4644	0.922678	-0.0998717	-0.335491	0.0646621	0.238044	0.448729	0.544464	1
0.435914	1.69106	0.498836	-0.463529	-0.556985	-0.328126	-0.467243	1.47607	0.26788	-0.60089	-0.643234	-0.423491	-0.0562902	-1.78538	-0.00312878	-0.0567564	-0.920507	-1.62933	0.228119	-0.808695	0.135949	-0.79719	-1.46204	-1.32981	-1.3365	-1.47706	-1.48273	-1.54016	-1.4644	-0.0671121	0.0957644	-0.112173	0.108462	0.117118	0.434603	0.135074	1
0.946868	0.917578	0.0243866	-0.704568	-0.711396	-0.41083	0.122283	0.66563	-0.183366	-0.820113	-0.783572	-0.507934	0.144844	-2.2803	-0.165464	-0.177374	-1.04757	-2.00646	0.163597	-0.9659	-0.0500891	-0.79719	-1.46204	-1.32981	-1.3365	-1.47706	-1.48273	-1.54016	-1.4644	0.728932	0.134187	-0.140741	-0.000709214	0.0878327	0.111643	0.108017	1
0.65991	0.802867	-0.140036	-0.760027	-0.720347	-0.4184	0.131418	0.71041	-0.266803	-0.84218	-0.77908	-0.507826	0.120196	-2.21148	-0.379181	-0.2922	-0.820555	-1.95507	-0.860122	-1.0905	-0.329147	-0.79719	-1.46204	-1.32981	-1.3365	-1.47706	-1.48273	-1.54016	-1.4644	0.227719	-0.0499908	0.0093148	-0.261549	-0.118855	-0.111956	0.379032	1
0.613621	0.709544	-0.196262	-0.834438	-0.744854	-0.429088	0.185047	0.654396	-0.303164	-0.907464	-0.799325	-0.517219	0.229166	-2.3524	-0.524142	-0.470809	-0.28791	-2.06044	0.0816018	-1.05786	-0.414193	-0.79719	-1.46204	-1.32981	-1.3365	-1.47706	-1.48273	-1.54016	-1.4644	0.872662	-0.000749331	-0.199796	0.0978681	0.167414	0.131868	0.260461	1
0.876545	1.50941	-0.0568266	-0.646575	-0.669096	-0.396358	-0.101681	1.20385	-0.292747	-0.781976	-0.751226	-0.496768	0.116827	-2.37444	-0.248666	-0.257429	-0.802689	-2.07649	-0.011979	-1.0016	-0.113874	-0.79719	-1.46204	-1.32981	-1.3365	-1.47706	-1.48273	-1.54016	-1.4644	0.854235	0.225632	-0.232087	0.329911	0.287908	0.325643	-0.0979992	1
1.26623	0.171291	-0.516828	-0.950499	-0.799003	-0.455574	0.666428	-0.0568281	-0.677219	-1.03636	-0.859447	-0.550952	0.317256	-2.40187	-0.576296	-0.410447	-0.827242	-2.09693	-0.0770777	-1.27806	-0.602889	-0.79719	-1.46204	-1.32981	-1.3365	-1.47706	-1.48273	-1.54016	-1.4644	0.999896	0.152098	-0.101758	0.00493077	0.0658569	-0.0910234	-0.0327133	1
1.39444	0.114034	-0.598132	-0.930347	-0.807328	-0.448423	0.733582	-0.143367	-0.766804	-1.0212	-0.86897	-0.544731	0.339661	-2.34332	-0.599701	-0.430215	-0.984133	-2.05277	-0.131184	-1.36993	-0.749062	-0.364797	-0.0546066	0.741307	0.732897	0.857715	0.195958	0.795065	0.0742313	1.25963	0.0231227	-0.0300884	0.253311	0.128305	0.233465	0.214811	1
1.43101	-0.440885	-0.851233	-1.02296	-0.841434	-0.467518	1.06139	-0.665341	-0.987551	-1.09563	-0.895703	-0.560814	0.509287	-2.31486	-0.927086	-0.699316	-0.704461	-2.03198	0.344222	-1.52384	-1.13443	-0.79719	-1.46204	-1.32981	-1.3365	-1.47706	-1.48273	-1.54016	-1.4644	2.05567	0.104592	-0.174147	0.469964	0.312143	0.254095	0.0893951	1
1.30096	-0.104798	-0.755419	-0.970426	-0.819575	-0.457056	0.856404	-0.309375	-0.894887	-1.04708	-0.875707	-0.55014	0.340699	-2.21915	-0.838378	-0.598086	-0.657639	-1.9609	0.166005	-1.50302	-0.969651	-0.79719	-1.46204	-1.32981	-1.3365	-1.47706	-1.48273	-1.54016	-1.4644	1.06307	0.0651153	-0.167158	0.349028	0.255507	0.369498	0.163233	1
1.49071	-0.731294	-0.964668	-1.08706	-0.865301	-0.479887	1.24753	-0.966052	-1.09301	-1.15399	-0.917113	-0.572889	0.615513	-2.3139	-1.14569	-0.835671	-0.474241	-2.032	0.0540464	-1.70776	-1.36299	-0.79719	-1.46204	-1.32981	-1.3365	-1.47706	-1.48273	-1.54016	-1.4644	2.37999	0.0387978	-0.163043	0.484007	0.311258	0.367763	0.192858	1
-0.634833	2.68542	0.912581	-0.196226	-0.323205	-0.229035	-1.37645	2.82729	0.814491	-0.294143	-0.392887	-0.300916	-0.141362	-1.38542	-1.3308	-1.45037	2.10782	-1.30872	-1.67195	-0.431806	-0.143108	-0.79719	-1.46204	-1.32981	-1.3365	-1.47706	-1.48273	-1.54016	-1.4644	0.817381	0.131257	-0.0392464	-0.247355	-0.0823102	-0.117276	0.139562	1
-0.65685	1.96497	0.0663631	-0.519003	-0.53992	-0.355885	-0.904994	2.48197	0.112843	-0.530273	-0.56246	-0.41809	-0.0254072	-1.74203	0.0159504	-0.231295	-0.621832	-1.59492	0.131144	-0.615267	0.125319	-0.79719	-1.46204	-1.32981	-1.3365	-1.47706	-1.48273	-1.54016	-1.4644	0.101363	0.00895121	-0.213499	-0.372842	-0.027411	-0.115073	0.216398	1
-0.96517	2.06551	0.393771	-0.321194	-0.410509	-0.26382	-1.21293	2.68722	0.519523	-0.298948	-0.412192	-0.300523	-0.118134	-1.09666	-2.29499	-2.28554	3.22398	-1.0702	-2.76619	-0.500633	-0.222839	-0.79719	-1.46204	-1.32981	-1.3365	-1.47706	-1.48273	-1.54016	-1.4644	-0.155561	0.147271	-0.230599	-0.0450248	0.124957	0.093743	0.00439197	1
-0.453274	2.27794	0.728504	-0.355823	-0.404779	-0.258878	-1.10125	2.43266	0.651624	-0.438063	-0.466151	-0.3302	-0.0824058	-1.33371	0.00598557	-0.268969	-0.118915	-1.2664	-0.0248132	-0.389068	0.290096	-0.79719	-1.46204	-1.32981	-1.3365	-1.47706	-1.48273	-1.54016	-1.4644	-0.0671121	-0.122386	-0.302906	-0.0378681	0.173332	-0.0844592	0.615953	1
-0.723562	2.81122	0.587568	-0.333155	-0.439017	-0.308356	-1.3577	3.09756	0.52768	-0.406275	-0.493153	-0.381067	-0.0912491	-1.87628	-1.74678	-1.7396	2.41062	-1.69943	-2.459	-0.552837	-0.0235121	-0.79719	-1.46204	-1.32981	-1.3365	-1.47706	-1.48273	-1.54016	-1.4644	-0.273494	0.348789	-0.252591	-0.11076	0.110323	-0.277198	-0.193426	1
-0.912726	2.18492	0.888774	-0.193322	-0.341318	-0.27151	-1.35683	2.62927	0.973098	-0.208694	-0.363789	-0.323568	-0.164433	-1.46059	0.146904	-0.23377	-0.531349	-1.37045	-0.00590687	-0.393308	0.377799	-0.79719	-1.46204	-1.32981	-1.3365	-1.47706	-1.48273	-1.54016	-1.4644	-0.0671121	-0.161675	-0.404161	0.228919	0.352028	0.985525	0.74519	1
-0.819375	2.27582	1.0311	-0.0644283	-0.258823	-0.226018	-1.38795	2.56792	1.05138	-0.115848	-0.301367	-0.28229	-0.211883	-1.25436	0.467914	0.176621	-1.03752	-1.20215	0.167791	-0.32364	0.489422	-0.79719	-1.46204	-1.32981	-1.3365	-1.47706	-1.48273	-1.54016	-1.4644	-0.33246	-0.134463	0.308686	-0.428825	-0.378621	0.102565	0.58164	1
-0.395532	2.86014	1.07778	-0.148421	-0.405171	-0.257231	-1.3337	2.76715	0.859254	-0.301753	-0.498019	-0.346895	-0.169985	-1.65984	0.467351	0.331943	-1.34855	-1.53036	0.0370424	-0.581272	0.616992	-0.79719	-1.46204	-1.32981	-1.3365	-1.47706	-1.48273	-1.54016	-1.4644	-0.627291	-0.0701846	0.0555314	-0.288631	-0.159502	0.0280488	0.367916	1
-0.146876	2.42772	1.00533	-0.223108	-0.489253	-0.313254	-1.05396	2.28017	0.786785	-0.374997	-0.576061	-0.404774	-0.105003	-1.95028	0.357264	0.292287	-1.2109	-1.75713	0.401482	-0.584846	0.449557	-0.79719	-1.46204	-1.32981	-1.3365	-1.47706	-1.48273	-1.54016	-1.4644	-0.509359	-0.125656	0.080053	-0.430013	-0.235953	0.12749	0.495957	1
0.605212	1.66556	0.475308	-0.510632	-0.627646	-0.357852	-0.373979	1.37582	0.21049	-0.66032	-0.713387	-0.457529	-0.032692	-2.09273	0.273789	0.308558	-1.64972	-1.86622	0.320033	-0.860044	0.228969	-0.364797	0.0695788	1.10687	1.02135	0.933814	0.429757	0.786496	0.294035	-0.214528	0.0343389	0.363872	-0.667831	-0.516462	-0.395326	0.243271	1
0.837986	0.901032	0.072058	-0.697071	-0.688158	-0.387047	0.0811606	0.688399	-0.119013	-0.80751	-0.759164	-0.481203	0.047772	-2.01352	-0.0586817	0.0283326	-1.22312	-1.80548	0.784007	-1.04163	-0.0819814	-0.79719	-1.46204	-1.32981	-1.3365	-1.47706	-1.48273	-1.54016	-1.4644	0.13927	0.120307	0.0306257	-0.134645	-0.0773631	0.0754174	0.117839	1
1.14936	0.23372	-0.472395	-0.915756	-0.781216	-0.426165	0.595243	0.0332756	-0.623611	-1.00056	-0.841051	-0.518745	0.202044	-2.01122	-0.503743	-0.342234	-0.9376	-1.80403	0.0704301	-1.31992	-0.706539	-0.79719	-1.46204	-1.32981	-1.3365	-1.47706	-1.48273	-1.54016	-1.4644	0.792812	0.100092	0.0992849	0.209044	0.0281558	0.0629554	0.0923007	1
-1.6906	0.98639	0.235667	-0.415702	-0.463984	-0.325567	-0.980992	2.00329	0.704632	-0.237292	-0.368189	-0.322074	-0.141092	-1.23565	-0.0539337	-0.227481	-0.114232	-1.18732	0.227475	-0.239245	-0.430139	-0.79719	-1.46204	-1.32981	-1.3365	-1.47706	-1.48273	-1.54016	-1.4644	-0.185045	0.127592	-0.520482	-0.282343	0.203945	0.00334055	0.129745	1
-1.059	0.905307	0.322312	-0.447225	-0.479834	-0.318847	-0.69372	1.51017	0.63457	-0.364495	-0.44561	-0.340075	-0.16444	-1.2397	-0.0194898	-0.107951	-0.440173	-1.19058	-0.0445081	-0.369152	-0.193604	-0.79719	-1.46204	-1.32981	-1.3365	-1.47706	-1.48273	-1.54016	-1.4644	-0.568325	-0.0770491	-0.202935	-0.239518	0.0235861	-0.00906435	0.387633	1
-0.94712	1.12786	0.212448	-0.494991	-0.57286	-0.352224	-0.665476	1.70335	0.421972	-0.453108	-0.565636	-0.393279	-0.123347	-1.72035	0.175833	0.150423	-0.901963	-1.57823	0.404149	-0.599876	-0.0713506	-0.79719	-1.46204	-1.32981	-1.3365	-1.47706	-1.48273	-1.54016	-1.4644	-0.450393	0.363278	0.171952	0.136777	-0.0485804	-0.249306	-0.282724	1
-0.653955	1.17166	0.257869	-0.542119	-0.611052	-0.369691	-0.568243	1.59412	0.3846	-0.555401	-0.631876	-0.427461	-0.0632971	-2.02797	0.0903192	0.0575224	-0.844443	-1.81641	0.381026	-0.615162	-0.0474314	-0.79719	-1.46204	-1.32981	-1.3365	-1.47706	-1.48273	-1.54016	-1.4644	-0.450393	0.148757	0.030499	-0.187821	-0.100262	-0.204164	0.0603647	1
-0.933535	1.32033	0.423177	-0.57586	-0.661177	-0.381094	-0.801068	1.94644	0.644514	-0.567684	-0.666161	-0.431256	-0.0824584	-2.11906	0.0961234	0.113797	-0.893917	-1.88588	0.0859925	-0.713643	-0.204235	-0.79719	-1.46204	-1.32981	-1.3365	-1.47706	-1.48273	-1.54016	-1.4644	-0.627291	0.142694	-0.256896	-1.05048	-0.293059	-0.515507	-0.031853	1
-0.194423	0.867231	0.0712574	-0.71186	-0.704013	-0.403642	-0.193632	1.09583	0.11108	-0.749694	-0.73489	-0.473128	0.000682272	-2.13026	-0.00787055	-0.00675686	-1.04826	-1.89392	0.157747	-0.876887	-0.369012	-0.79719	-1.46204	-1.32981	-1.3365	-1.47706	-1.48273	-1.54016	-1.4644	0.19496	-0.00609867	0.220004	-0.523889	-0.364164	-0.467811	0.255492	1
0.0708302	0.780525	-0.230076	-0.768792	-0.75713	-0.419837	0.0151358	0.945827	-0.243348	-0.813713	-0.79553	-0.495831	0.0656161	-2.25758	-0.280724	-0.170544	-0.823793	-1.99005	0.323515	-1.11316	-0.430139	-0.79719	-1.46204	-1.32981	-1.3365	-1.47706	-1.48273	-1.54016	-1.4644	0.540977	0.310244	-0.0110864	0.265195	0.12154	-0.143824	-0.198231	1
0.282674	-0.109092	-0.608935	-0.957538	-0.814109	-0.45224	0.597463	0.0199613	-0.610871	-0.989353	-0.84701	-0.527657	0.196834	-2.21598	-0.680289	-0.491025	-0.506683	-1.95871	0.202005	-1.28775	-0.876631	-0.79719	-1.46204	-1.32981	-1.3365	-1.47706	-1.48273	-1.54016	-1.4644	0.571689	0.0665516	-0.0600505	0.0547395	0.061261	-0.274084	0.0782917	1
0.682484	-0.0383616	-0.651184	-0.932448	-0.803401	-0.442777	0.676343	-0.0742394	-0.723758	-0.989925	-0.847406	-0.524412	0.232954	-2.03647	-0.629148	-0.449681	-0.7029	-1.8233	0.662078	-1.37104	-0.850054	-0.79719	-1.46204	-1.32981	-1.3365	-1.47706	-1.48273	-1.54016	-1.4644	1.22687	0.152767	0.0327713	0.24038	0.0833514	-0.0529641	0.0333024	1
-0.961409	2.552	0.374449	-0.442837	-0.603907	-0.367691	-1.27643	3.09065	0.434718	-0.47286	-0.632872	-0.431728	-0.029778	-2.4424	0.0393101	-0.0118846	-0.804441	-2.12687	-0.238148	-0.824545	0.0748225	-0.580994	0.000586943	0.482722	0.768401	0.802358	0.136529	0.747992	-0.145573	-0.0671121	-0.10748	-0.277361	0.121577	0.226234	0.115378	0.695082	1
-1.56657	2.14678	1.17167	-0.152973	-0.206308	-0.19139	-1.75518	2.95363	1.50118	-0.0741024	-0.158139	-0.1973	-0.266091	-1.08002	0.580945	0.368091	-0.764583	-1.05724	0.904582	-0.171471	0.476134	-0.79719	-1.46204	-1.32981	-1.3365	-1.47706	-1.48273	-1.54016	-1.4644	-0.479876	-0.266535	-0.0565834	-0.351516	-0.116463	0.361193	0.956475	1
-1.28972	1.35437	1.22331	0.0065002	-0.121983	-0.168516	-1.39013	1.95016	1.60325	0.112887	-0.0601057	-0.164043	-0.282301	-0.632747	0.702029	0.50012	-0.737959	-0.670469	-0.101359	0.0958483	0.391088	-0.79719	-1.46204	-1.32981	-1.3365	-1.47706	-1.48273	-1.54016	-1.4644	-0.479876	0.118289	-0.0813669	-0.268828	-0.0652112	0.066274	0.217273	1
-0.0752166	1.63634	1.49973	0.145969	-0.100294	-0.153443	-0.987337	1.45567	1.2603	-0.0333025	-0.218929	-0.240633	-0.254355	-0.799436	0.673313	0.571396	-0.72477	-0.815367	0.0984206	-0.0234703	0.627622	-0.580994	-0.0546066	-0.117132	-0.224718	0.204215	0.0439001	0.747185	-0.145573	-0.627291	-0.447344	-0.0184008	-0.0788114	-0.0225329	0.894351	1.45205	1
-0.12861	1.78672	1.43401	0.093662	-0.233215	-0.165025	-1.01966	1.64073	1.20813	-0.0712679	-0.337126	-0.249793	-0.250642	-1.03692	0.576985	0.455604	-0.870077	-1.02021	0.289385	-0.269776	0.73393	-0.79719	-1.46204	-1.32981	-1.3365	-1.47706	-1.48273	-1.54016	-1.4644	-0.568325	0.0238977	-0.0422737	-0.378895	-0.137256	-0.243091	0.260088	1
0.452485	1.87255	1.26196	-0.0301337	-0.327346	-0.217587	-0.75402	1.45225	0.863664	-0.267451	-0.464166	-0.328301	-0.200227	-1.23218	0.530888	0.379313	-1.17442	-1.18445	-0.263781	-0.314616	0.585099	-0.79719	-1.46204	-1.32981	-1.3365	-1.47706	-1.48273	-1.54016	-1.4644	-0.568325	0.1422	-0.253018	-0.586093	-0.0948129	-0.125748	-0.0167392	1
0.114556	2.96505	1.75829	0.0688635	-0.421069	-0.251175	-1.27733	2.38865	1.22519	-0.217593	-0.559455	-0.369802	-0.167043	-1.85841	0.707985	0.604871	-1.37416	-1.68531	0.113409	-0.404946	0.672803	-0.580994	0.0557805	0.922819	1.1357	0.93787	0.736504	0.790604	0.294035	-0.627291	0.0756389	-0.01817	0.00423024	0.013207	-0.150197	0.018246	1
0.495348	2.27114	0.729438	-0.192189	-0.536903	-0.305874	-0.706714	1.84966	0.380969	-0.403453	-0.644905	-0.4138	-0.118612	-1.91091	0.567411	0.527467	-1.84365	-1.72627	1.41196	-0.814655	0.449557	-0.79719	-1.46204	-1.32981	-1.3365	-1.47706	-1.48273	-1.54016	-1.4644	-0.656774	-0.374302	0.413131	-0.923636	-0.657851	-0.147468	1.58769	1
0.717706	1.28665	0.0792099	-0.617432	-0.66761	-0.374403	-0.106999	1.06976	-0.123256	-0.73846	-0.742408	-0.469712	-0.00710708	-2.13935	0.0548798	0.0797835	-1.43863	-1.90117	0.558738	-1.09119	-0.0288275	-0.79719	-1.46204	-1.32981	-1.3365	-1.47706	-1.48273	-1.54016	-1.4644	-0.165389	-0.0253059	-0.045862	-0.108907	-0.0183405	0.00353978	0.284599	1
-0.0723717	0.939956	1.04111	-0.243269	-0.331717	-0.22983	-0.578102	0.943855	0.997683	-0.319937	-0.389064	-0.294469	-0.20912	-1.21316	0.313989	0.249187	-0.612074	-1.16821	0.518312	-0.399708	0.114688	-0.79719	-1.46204	-1.32981	-1.3365	-1.47706	-1.48273	-1.54016	-1.4644	-0.00814593	-0.0364616	-0.037277	-0.150058	-0.0414991	-0.326861	0.27691	1
-0.191319	1.11567	1.51527	0.1818	-0.0381275	-0.0898307	-0.891603	1.04557	1.40232	0.0576689	-0.125154	-0.154565	-0.278443	-0.432481	-2.86474	-2.87363	3.71903	-0.488373	-3.16657	-0.0836538	0.436269	-0.580994	0.138571	1.72745	1.36648	1.0376	0.75806	0.825688	0.513839	-0.597808	-0.132825	0.00549541	-0.54863	-0.240518	0.311129	0.758712	1
0.0809706	1.68228	1.42249	0.117988	-0.0952242	-0.0998827	-0.924752	1.42786	1.1272	-0.0843502	-0.230026	-0.194416	-0.270748	-0.651638	0.843324	0.784455	-1.22491	-0.686608	0.379869	-0.120939	0.731272	-0.79719	-1.46204	-1.32981	-1.3365	-1.47706	-1.48273	-1.54016	-1.4644	-0.833673	-0.298181	0.221235	-0.739511	-0.45811	0.168515	0.855142	1
0.153324	2.14738	1.13157	-0.0449972	-0.330127	-0.189845	-0.924213	1.84258	0.813213	-0.249203	-0.450908	-0.291367	-0.215308	-1.22329	0.00340398	-0.0201419	-0.301602	-1.17651	-1.71549	-0.421999	0.415007	-0.364797	0.124772	0.976391	0.898593	0.730507	0.0872968	0.840519	0.294035	-0.745224	-0.00110945	0.0873143	-0.802105	-0.401291	-0.460398	0.12746	1
0.429102	2.58337	0.660528	-0.357208	-0.478227	-0.265867	-0.803752	2.13908	0.307971	-0.553748	-0.596551	-0.376401	-0.163233	-1.58765	0.561296	0.581277	-1.44046	-1.47315	0.942594	-0.755786	0.534603	-0.580994	0.469732	0.393517	0.51194	0.714909	0.259057	0.633635	0.513839	-0.568325	0.313068	0.285026	-0.856445	-0.548589	-0.626849	0.0614738	1
0.0556777	-0.0908097	0.119986	0.239017	0.0528441	-0.0457872	-0.0582033	-0.0849433	0.145466	0.252068	0.0528664	-0.0563355	-0.225841	0.413741	0.433053	0.521397	0.33753	0.328354	0.141128	0.308946	0.197076	-0.364797	0.616915	0.206514	0.208108	0.388687	0.250949	0.64653	0.477205	-0.892639	-0.0997533	-0.988313	-1.13455	0.128663	-0.171092	0.436595	1
0.399532	0.0160966	0.167911	0.385637	0.0636318	0.045063	-0.0265722	-0.11084	0.0837873	0.294252	-0.001542	0.00836379	-0.248438	0.58586	1.00767	1.17018	-0.757403	0.512062	1.45446	0.269549	0.399061	0.283792	0.362794	0.651764	0.621251	0.702017	0.768774	0.624012	0.348986	-0.80419	-0.679072	0.202752	-0.69228	-0.426126	0.75986	2.22285	1
0.860034	-0.102726	-0.0287439	-0.180362	-0.298032	-0.118259	0.343663	-0.305075	-0.16204	-0.293079	-0.37556	-0.185441	-0.198427	0.0385118	0.407176	0.522925	-0.6855	-0.0466294	0.344826	-0.361119	0.117346	-0.256699	0.267356	0.127816	0.212675	0.559169	0.521636	0.664308	0.367303	-0.479876	-0.413524	-0.0902733	-0.99761	-0.374559	0.169565	1.31691	1
1.55697	-0.494959	-0.46577	-0.380156	-0.595068	-0.33251	0.854573	-0.80506	-0.644274	-0.521499	-0.675294	-0.425645	-0.0770019	-0.724685	-0.0242778	0.107775	-0.971221	-0.751128	0.754173	-0.757852	-0.283966	-0.526944	0.276555	0.410875	0.583769	0.779022	0.485656	0.696422	0.294035	-0.306662	-0.26587	0.222715	0.23152	-0.03943	0.903446	0.952791	1
1.62203	-0.892369	-0.763801	-0.648074	-0.751723	-0.425177	1.18859	-1.18348	-0.908679	-0.744356	-0.812294	-0.517083	0.109538	-1.27952	-0.463822	-0.271898	-0.988766	-1.22269	0.121948	-1.0263	-0.866001	-0.79719	-1.46204	-1.32981	-1.3365	-1.47706	-1.48273	-1.54016	-1.4644	0.168753	0.0081773	0.0675335	-0.377408	-0.205381	0.00160522	0.436029	1
1.56197	-1.03612	-0.759367	-0.846839	-0.804675	-0.460416	1.28561	-1.31464	-0.888774	-0.922395	-0.858859	-0.552132	0.211942	-1.78033	-0.648043	-0.537343	-0.903429	-1.62426	0.335654	-1.22975	-0.980281	-0.580994	0.0557805	1.06356	0.902165	0.911426	0.32682	0.5179	0.0742313	0.493067	-0.103598	-0.00611043	0.0605737	0.0300021	0.281686	0.44897	1
0.812213	-0.0382863	-0.0115611	-0.143302	-0.297768	-0.178894	0.300412	-0.227044	-0.141879	-0.253537	-0.374319	-0.250337	-0.195409	-0.231437	0.211516	0.20404	-0.562166	-0.304907	0.611169	-0.214513	-0.0261698	-0.256699	0.221361	0.428528	0.281163	0.365165	0.0658277	0.506702	-0.0356706	0.0250226	-0.203252	0.136925	-0.176456	-0.162001	0.522055	1.00586	1
1.21862	-0.353963	-0.442803	-0.423789	-0.553047	-0.307158	0.725941	-0.591425	-0.587554	-0.531271	-0.623217	-0.390991	-0.144683	-0.605792	0.0143053	0.186613	-0.780942	-0.645402	0.723164	-0.698464	-0.214866	-0.148601	0.414538	0.223137	0.185622	0.455764	0.619736	0.660765	0.367303	-0.33246	-0.00985245	0.157198	-0.279935	-0.219412	0.370893	0.465998	1
1.61734	-0.907748	-0.772354	-0.789491	-0.77584	-0.434616	1.22279	-1.19334	-0.913766	-0.875944	-0.834142	-0.526412	0.140933	-1.29273	-0.605795	-0.434013	-0.819741	-1.2315	0.224434	-1.0791	-0.892578	-0.580994	-0.0270098	1.69571	1.44421	0.976298	0.407256	0.635843	0.0742313	0.758415	0.0977866	0.228143	-0.0813006	-0.178007	0.0727478	0.221041	1
1.32973	-0.980074	-0.857134	-0.864862	-0.809649	-0.452545	1.26229	-1.2118	-0.963726	-0.925189	-0.858236	-0.539711	0.188458	-1.6509	-0.78144	-0.56082	-0.724738	-1.52316	0.18956	-1.21455	-1.06533	-0.79719	-1.46204	-1.32981	-1.3365	-1.47706	-1.48273	-1.54016	-1.4644	1.05325	0.0839457	0.197789	0.290699	0.00175258	0.387472	0.200429	1
1.42005	-0.910357	-0.770762	-0.83154	-0.765139	-0.426627	1.2003	-1.16079	-0.890567	-0.902805	-0.818242	-0.51383	0.114824	-1.30731	-0.690827	-0.494866	-0.418562	-1.24578	-0.183695	-1.06915	-1.0547	-0.79719	-1.46204	-1.32981	-1.3365	-1.47706	-1.48273	-1.54016	-1.4644	0.375134	-0.14565	-0.138559	-0.21664	-0.00684269	0.437003	0.590603	1
-0.805865	0.053211	0.240451	0.155077	-0.0770592	-0.0843854	-0.438826	0.423834	0.546105	0.370948	0.0459204	-0.0234438	-0.257149	0.0828465	0.226382	0.156217	0.333271	-0.00199442	0.58292	0.397547	-0.0288275	-0.148601	1.03547	0.628601	0.52853	0.625856	0.831754	0.643481	1.06335	-0.302977	0.0844637	-0.133473	-0.366488	-0.0747813	-0.00556143	0.382041	1
-0.723388	0.0338743	0.392668	0.340016	0.21959	0.0960274	-0.541961	0.315764	0.658792	0.529191	0.350956	0.184706	-0.301916	0.444441	0.516678	0.546714	0.196743	0.361124	0.563148	0.622535	0.361853	-0.580994	0.442135	0.0333256	0.21755	0.320902	0.162968	0.702997	0.403937	-0.597808	-0.218028	0.14453	-0.846063	-0.456117	0.0142124	0.810635	1
0.371163	0.0977592	0.221225	0.101396	-0.120296	-0.0833188	-0.00390996	0.00472283	0.152438	0.0285565	-0.175173	-0.12769	-0.260953	0.0331488	0.523578	0.636211	-0.536404	-0.0453204	0.182179	0.102327	0.279465	-0.364797	1.15965	0.87077	0.675298	0.582034	0.0363755	0.718835	1.17325	-0.627291	-0.0174008	0.0864883	-0.0572504	-0.0789028	0.158662	0.794275	1
0.853576	-0.130493	-0.230207	-0.237637	-0.465506	-0.288773	0.459074	-0.302822	-0.344931	-0.331477	-0.528761	-0.364463	-0.165706	-0.614918	-0.0254706	0.0026652	-0.730539	-0.653379	0.325805	-0.418382	0.0429302	-0.79719	-1.46204	-1.32981	-1.3365	-1.47706	-1.48273	-1.54016	-1.4644	-0.214528	-0.146597	0.189571	-0.155096	-0.18574	0.180517	0.76159	1
-0.0292581	0.461029	0.496904	0.298711	0.00598056	-0.102946	-0.391476	0.472631	0.480436	0.253415	-0.0325976	-0.142336	-0.289989	-0.140614	0.34193	0.345233	-0.445977	-0.219756	-0.0881346	0.119204	0.515999	-0.256699	0.207563	0.237924	0.326952	0.569036	0.535901	0.544093	0.101707	-0.656774	-0.0427337	-0.409205	-0.281794	0.134495	0.0682362	0.558637	1
0.122256	-0.36412	0.106625	0.0911584	-0.205602	-0.163965	0.160513	-0.375015	0.161691	0.124834	-0.202202	-0.186558	-0.241267	0.0486773	-0.411684	-0.750745	1.40303	-0.0373348	-1.16183	0.266915	-0.0022506	-0.0405024	0.688206	0.377833	0.472612	0.549202	0.705812	0.622236	0.715326	-0.627291	-0.57273	-0.211513	-0.311217	-0.00202422	0.692748	1.68401	1
0.263418	0.326612	0.542503	0.499228	-0.00835003	-0.0293208	-0.275782	0.208906	0.445169	0.384116	-0.0841594	-0.0806077	-0.271688	0.195757	0.651646	0.821097	-0.684048	0.110381	0.8273	0.325078	0.444242	0.499989	0.481559	0.539662	0.595496	0.77242	0.837327	0.601582	0.507559	-0.656774	0.216624	0.304058	-0.525354	-0.417436	-0.786178	-0.137198	1
0.580231	-0.224944	-0.0701697	-0.168541	-0.434011	-0.267538	0.365946	-0.328085	-0.123895	-0.22017	-0.478134	-0.32943	-0.196863	-0.473038	0.0915454	0.23966	-0.653048	-0.526977	-0.0703563	-0.254264	-0.0819814	0.206579	0.540449	0.569797	0.563752	0.681942	0.622662	0.651736	0.596266	-0.380663	0.151703	0.34257	-0.992813	-0.643555	-0.628395	0.0827436	1
0.872702	-0.972574	-1.06434	-0.968088	-0.664998	-0.346309	1.2349	-1.10822	-1.14465	-1.00163	-0.689386	-0.401849	-0.145141	0.12399	-1.02055	-0.960121	0.53966	0.0371797	-0.510455	-1.11152	-1.20619	-0.79719	-1.46204	-1.32981	-1.3365	-1.47706	-1.48273	-1.54016	-1.4644	0.0213372	-0.0742454	-0.26395	-0.263438	0.051461	0.101896	0.435799	1
1.27803	-1.32936	-1.26362	-1.0938	-0.815736	-0.435125	1.59238	-1.57173	-1.37797	-1.14273	-0.85605	-0.512889	0.0601661	-0.427697	-1.51552	-1.29137	0.547617	-0.484819	-0.591145	-1.60837	-1.56232	-0.488338	-0.0270098	-0.253026	-0.126718	0.440903	0.686897	0.668338	0.0742313	0.971816	0.134283	-0.24216	0.271913	0.269153	0.070732	-0.0277382	1
1.1283	-1.62845	-1.39894	-1.21591	-0.894746	-0.488857	1.83323	-1.90526	-1.5191	-1.26572	-0.93489	-0.571896	0.510469	-0.867552	-1.94824	-1.63447	0.890398	-0.872422	-0.73411	-2.12336	-2.16561	-0.79719	-1.46204	-1.32981	-1.3365	-1.47706	-1.48273	-1.54016	-1.4644	2.11464	0.135887	-0.187145	0.474322	0.322167	0.208365	0.0435006	1
1.03758	-1.7689	-1.44691	-1.25049	-0.919319	-0.503839	1.94111	-2.0753	-1.57282	-1.30176	-0.960466	-0.588699	0.897536	-0.806989	-2.04768	-1.82589	1.3104	-0.816569	-0.750847	-2.14534	-2.43138	-0.79719	-1.46204	-1.32981	-1.3365	-1.47706	-1.48273	-1.54016	-1.4644	2.5274	0.206342	-0.4581	1.17709	0.795538	0.206404	-0.106093	1
0.0710588	-1.73657	-1.43114	-1.24232	-0.910627	-0.498426	1.86101	-1.95499	-1.53018	-1.27507	-0.936906	-0.567426	0.601923	-0.690922	-2.14116	-1.86085	1.43339	-0.718582	-0.946156	-1.96608	-2.34899	-0.79719	-1.46204	-1.32981	-1.3365	-1.47706	-1.48273	-1.54016	-1.4644	1.2412	0.197711	-0.0988816	0.900985	0.451263	0.0288322	-0.130313	1
-1.07088	-0.996019	-1.15075	-1.05027	-0.771748	-0.427002	0.941002	-0.539113	-1.04106	-0.954083	-0.703801	-0.426641	-0.159479	-0.469768	-1.50214	-1.32664	0.877502	-0.523791	-0.826905	-1.02821	-1.19024	-0.79719	-1.46204	-1.32981	-1.3365	-1.47706	-1.48273	-1.54016	-1.4644	-0.273494	0.357855	-0.379586	0.507608	0.457066	-0.568327	-0.308789	1
-0.154784	-0.346805	-0.909476	-0.876455	-0.63549	-0.34911	0.633748	-0.0737247	-0.881301	-0.842773	-0.611799	-0.373382	-0.23569	-0.495321	-1.25128	-1.05372	0.755939	-0.545985	-0.664036	-0.972591	-0.85537	-0.364797	0.580119	-0.30338	-0.276434	0.152795	1.04159	0.72141	0.513839	-0.391426	0.273383	-0.60301	0.960039	0.792493	0.0713757	-0.185936	1
0.535426	-1.11115	-1.12665	-1.04856	-0.749132	-0.393666	1.31651	-1.19297	-1.18063	-1.06641	-0.762167	-0.444405	-0.159671	-0.114281	-1.38991	-1.30315	1.05696	-0.193055	-1.78296	-1.10133	-1.17695	-0.79719	-1.46204	-1.32981	-1.3365	-1.47706	-1.48273	-1.54016	-1.4644	-0.185045	0.062884	-0.00421675	-0.0129438	-0.0029526	-0.259171	0.121194	1
0.536668	-1.38483	-1.29578	-1.159	-0.864138	-0.467734	1.59004	-1.52764	-1.377	-1.18817	-0.891301	-0.536799	0.02566	-0.771896	-1.58024	-1.25693	0.440477	-0.792005	-0.539023	-1.67301	-1.79088	-0.79719	-1.46204	-1.32981	-1.3365	-1.47706	-1.48273	-1.54016	-1.4644	0.393561	0.213887	0.32761	-0.12031	-0.257155	-0.401048	-0.179695	1
-0.25602	-1.66356	-1.41624	-1.21871	-0.906104	-0.49337	1.77171	-1.80362	-1.49888	-1.23527	-0.92533	-0.553801	0.222037	-0.794103	-2.1615	-1.81306	1.19649	-0.810398	-0.97401	-1.92142	-2.30913	-0.79719	-1.46204	-1.32981	-1.3365	-1.47706	-1.48273	-1.54016	-1.4644	0.257202	0.266564	-0.435629	0.711409	0.580231	-0.169188	-0.212861	1
0.510046	-1.59323	-1.38426	-1.19106	-0.879398	-0.476503	1.75716	-1.79864	-1.48372	-1.22158	-0.906446	-0.545609	0.172639	-0.641829	-1.91218	-1.69556	1.17572	-0.677634	-0.885117	-1.73238	-1.96894	-0.79719	-1.46204	-1.32981	-1.3365	-1.47706	-1.48273	-1.54016	-1.4644	0.669966	0.22998	-0.240243	0.669591	0.4398	-0.352174	-0.199602	1
1.09097	-1.02458	-1.16002	-1.04407	-0.77561	-0.398434	1.36308	-1.19886	-1.26164	-1.08918	-0.813152	-0.468998	-0.150227	-0.415304	-1.27105	-1.02221	0.220349	-0.473357	-0.706559	-1.48155	-1.2992	-0.79719	-1.46204	-1.32981	-1.3365	-1.47706	-1.48273	-1.54016	-1.4644	-0.302977	0.0515386	0.189951	-0.524453	-0.345587	-0.387592	0.15874	1
0.90166	-1.31664	-1.28723	-1.10864	-0.840776	-0.443477	1.5676	-1.50066	-1.38692	-1.14453	-0.873782	-0.514325	-0.0170038	-0.489083	-1.68074	-1.39651	0.816566	-0.540565	-0.721005	-1.59689	-1.71115	0.0778909	0.269655	0.39522	0.529299	0.68524	0.490248	0.623157	0.294035	0.0452045	0.188766	0.0738162	-0.167273	-0.11851	-0.363684	-0.0914129	1
0.385341	-1.58018	-1.38016	-1.20232	-0.886871	-0.48208	1.7425	-1.7646	-1.47405	-1.23242	-0.913262	-0.551023	0.173519	-0.592673	-1.83816	-1.50523	1.00514	-0.63215	-0.749124	-1.7464	-2.0912	-0.79719	-1.46204	-1.32981	-1.3365	-1.47706	-1.48273	-1.54016	-1.4644	0.113062	0.597013	0.0872927	0.0350806	-0.039508	-0.402356	-0.593507	1
-0.0179479	-1.57017	-1.40557	-1.213	-0.901648	-0.488176	1.72017	-1.6943	-1.49345	-1.23577	-0.92479	-0.551805	0.198118	-0.941888	-2.06306	-1.69351	1.09512	-0.936042	-0.707828	-1.97887	-2.1603	-0.580994	0.0281837	0.393636	0.555063	0.824369	0.480089	0.481827	-0.145573	0.728932	0.335532	-0.0980628	0.21222	0.153117	-0.499459	-0.249889	1
-0.32312	-1.68655	-1.44022	-1.23488	-0.913503	-0.497895	1.80155	-1.83153	-1.53299	-1.25674	-0.934528	-0.559158	0.329384	-0.771298	-2.23605	-1.89863	1.40181	-0.788422	-1.05145	-2.0446	-2.33039	-0.79719	-1.46204	-1.32981	-1.3365	-1.47706	-1.48273	-1.54016	-1.4644	0.743673	0.41303	-0.125652	0.522797	0.304604	-0.398221	-0.407373	1
0.346063	-1.68754	-1.43187	-1.23891	-0.909098	-0.494389	1.84459	-1.91025	-1.53948	-1.27681	-0.939738	-0.566652	0.417808	-0.847988	-2.16067	-1.82308	1.275	-0.857334	-0.635765	-2.06885	-2.38886	-0.556972	0.0281837	-0.0370421	-0.0750773	0.315153	0.193667	0.684225	0.0742313	1.14497	0.250828	-0.552461	1.16872	0.851015	0.220017	-0.17004	1
-0.520944	-1.40322	-1.31073	-1.15031	-0.846118	-0.457863	1.46802	-1.34994	-1.33124	-1.13053	-0.83477	-0.492848	0.0655278	-0.521534	-2.08392	-1.99684	1.41478	-0.570968	-2.88845	-1.40329	-1.7457	-0.364797	0.276555	0.309968	0.17491	0.49746	0.591293	0.612185	0.294035	0.0508203	0.265986	-0.687455	0.942764	0.837912	-0.149755	-0.154375	1
-0.215152	-0.950368	-1.11493	-0.979326	-0.705011	-0.375017	1.06323	-0.794866	-1.10272	-0.936145	-0.671891	-0.390805	-0.175997	0.0289081	-1.49377	-1.43546	1.33958	-0.0552294	-0.685772	-0.828683	-1.25402	-0.79719	-1.46204	-1.32981	-1.3365	-1.47706	-1.48273	-1.54016	-1.4644	0.440652	0.318665	-0.110521	0.625044	0.339311	-0.445558	-0.294997	1
-0.771267	-1.01352	-1.11573	-1.00713	-0.723218	-0.412112	0.991512	-0.696184	-1.03143	-0.921622	-0.655004	-0.417994	-0.174179	-0.375938	-1.41348	-1.33265	1.02962	-0.438043	-1.30968	-0.880357	-1.06267	-0.526944	-0.0546066	-0.355355	-0.248885	0.0885966	0.268643	0.78238	0.0742313	0.0250226	0.385911	-0.510974	0.728659	0.63487	-0.534961	-0.41835	1
0.23726	-0.463653	-0.82265	-0.770208	-0.54792	-0.283664	0.718096	-0.377306	-0.829126	-0.758111	-0.539915	-0.309381	-0.283656	0.0915916	-1.10621	-1.09385	0.873176	0.0049472	-0.411823	-0.672027	-0.592258	-0.79719	-1.46204	-1.32981	-1.3365	-1.47706	-1.48273	-1.54016	-1.4644	-0.244011	0.338157	0.127807	0.551287	0.158186	-0.365963	-0.270354	1
-0.0457263	-0.878586	-1.06203	-0.955724	-0.690249	-0.350456	1.02771	-0.760101	-1.05616	-0.925305	-0.667948	-0.366879	-0.238774	0.04107	-1.34565	-1.25974	1.4082	-0.0451354	-0.586096	-0.834958	-0.998885	-0.580994	0.800893	0.076789	0.0544561	0.333307	0.889127	0.655588	0.953447	-0.686257	0.558823	-0.102507	0.792676	0.406731	-0.611757	-0.597606	1
0.0236679	-0.804856	-0.970894	-0.900429	-0.650424	-0.320972	0.944541	-0.697531	-0.953548	-0.868216	-0.627923	-0.333691	-0.254875	0.278454	-1.13647	-1.0702	1.18113	0.189704	-0.761839	-0.663795	-0.974966	-0.79719	-1.46204	-1.32981	-1.3365	-1.47706	-1.48273	-1.54016	-1.4644	-0.0780318	0.150155	0.350949	-0.296554	-0.347931	-0.632792	0.123381	1
0.0297264	-1.10615	-1.16712	-1.03472	-0.771044	-0.394774	1.25225	-1.06708	-1.18704	-1.01757	-0.764847	-0.425668	-0.170228	-0.0713672	-1.58061	-1.44444	1.17672	-0.15249	-0.928796	-1.06545	-1.27794	-0.556972	0.166167	-0.0281198	-0.232508	0.265728	0.402125	0.577695	0.294035	0.0147854	0.573619	0.0245633	0.159202	0.0534125	-0.884778	-0.535922	1
-0.0503786	-0.787604	-0.943473	-0.866028	-0.641028	-0.327624	0.902182	-0.657093	-0.912404	-0.821908	-0.612838	-0.33986	-0.257961	-0.0317726	-1.18438	-1.16001	0.855931	-0.115499	-0.611675	-0.809289	-0.858028	-0.79719	-1.46204	-1.32981	-1.3365	-1.47706	-1.48273	-1.54016	-1.4644	-0.0965953	0.427004	-0.104779	0.683179	0.360837	-0.235776	-0.237628	1
0.414888	-0.64317	-0.979186	-0.898712	-0.657191	-0.342288	0.94519	-0.613614	-1.01677	-0.902282	-0.663533	-0.384191	-0.241886	-0.0953707	-1.3481	-1.23492	1.09578	-0.176022	-0.836809	-0.961589	-1.00154	-0.79719	-1.46204	-1.32981	-1.3365	-1.47706	-1.48273	-1.54016	-1.4644	-0.391426	0.279295	-0.034992	-0.0255393	0.0108776	-0.559453	-0.22444	1
-0.364959	-1.11373	-1.17173	-1.02526	-0.761592	-0.386715	1.18232	-0.971932	-1.15607	-0.978746	-0.732398	-0.394348	-0.180717	0.111197	-2.18435	-2.10227	2.4982	0.0309984	-2.77425	-1.07174	-1.30452	-0.79719	-1.46204	-1.32981	-1.3365	-1.47706	-1.48273	-1.54016	-1.4644	-0.185045	0.390045	-0.0184741	0.0197024	0.0200833	-0.521277	-0.339256	1
0.111022	-0.950755	-1.12376	-0.997715	-0.741396	-0.378614	1.14509	-0.889617	-1.14644	-0.983586	-0.736587	-0.410633	-0.204995	0.033937	-1.31505	-1.13134	1.13921	-0.051572	-0.628	-1.01639	-1.161	-0.556972	-0.0270098	-0.581874	-0.481569	0.123407	0.319525	0.647274	0.0742313	-0.230907	0.347798	0.161529	-0.421515	-0.283305	-0.552863	-0.192826	1
-0.502105	-1.12805	-1.17722	-1.0458	-0.783386	-0.408819	1.17932	-0.949041	-1.14774	-0.994044	-0.754156	-0.422072	-0.192688	-0.22725	-1.52777	-1.36455	1.16698	-0.300634	-0.87153	-1.10432	-1.35502	-0.79719	-1.46204	-1.32981	-1.3365	-1.47706	-1.48273	-1.54016	-1.4644	-0.325089	0.387194	-0.249034	-0.00372595	0.154348	-0.775515	-0.178933	1
0.251132	-0.750149	-1.01953	-0.933801	-0.698455	-0.35267	0.996119	-0.683543	-1.03934	-0.924061	-0.697792	-0.387315	-0.231388	-0.118362	-1.52372	-1.38495	1.52096	-0.198063	-0.961145	-0.932364	-1.17164	-0.79719	-1.46204	-1.32981	-1.3365	-1.47706	-1.48273	-1.54016	-1.4644	-0.46022	0.548369	-0.195929	0.120291	0.174682	-0.875963	-0.529505	1
0.139384	-0.8483	-1.05106	-0.903113	-0.705682	-0.367508	1.03964	-0.776801	-1.06413	-0.876856	-0.698367	-0.39996	-0.225599	-0.133028	-1.41018	-1.30779	1.23241	-0.21228	-1.20989	-0.922556	-1.23542	-0.256699	0.193764	-0.091825	-0.0111337	0.308516	0.263962	0.598185	0.184133	-0.361943	0.618557	0.0500422	1.00716	0.40388	-0.424505	-0.575392	1
-0.842964	-0.75018	-1.04168	-0.885018	-0.661516	-0.331727	0.718628	-0.292942	-0.931598	-0.755146	-0.573324	-0.292741	-0.286161	0.0390619	-1.44019	-1.40211	1.69132	-0.046544	-1.03111	-0.732445	-1.1238	-0.79719	-1.46204	-1.32981	-1.3365	-1.47706	-1.48273	-1.54016	-1.4644	-0.538842	0.524421	0.134823	0.24346	0.0207719	-0.820215	-0.459641	1
0.0761012	-0.780203	-1.01994	-0.933442	-0.690204	-0.352175	0.979563	-0.674691	-1.02258	-0.912328	-0.678949	-0.378366	-0.238284	-0.132946	-1.37556	-1.31916	1.11316	-0.21193	-0.886978	-0.926056	-1.03609	-0.580994	0.138571	-0.0460529	0.221893	0.614767	0.804236	0.618235	0.0742313	-0.568325	0.366178	-0.169448	0.252717	0.215322	-0.655874	-0.353159	1
-1.3134	-1.05009	-1.26955	-1.07327	-0.805436	-0.463237	1.15504	-0.770776	-1.27759	-1.02171	-0.772936	-0.489957	0.626261	-0.727426	-1.13132	-0.893061	-0.000347698	-0.752231	-0.382652	-1.45624	-1.70317	-0.79719	-1.46204	-1.32981	-1.3365	-1.47706	-1.48273	-1.54016	-1.4644	0.434101	-0.0425686	-0.464328	0.94154	0.697649	1.14203	0.654587	1
-0.554887	-1.0828	-1.32096	-1.10917	-0.841889	-0.4752	1.33223	-1.00375	-1.38842	-1.11399	-0.847111	-0.525054	0.779252	-1.19007	-1.39458	-1.12096	0.0868082	-1.14575	-0.408253	-1.84798	-1.74304	-0.79719	-1.46204	-1.32981	-1.3365	-1.47706	-1.48273	-1.54016	-1.4644	1.28911	-0.084525	-0.753819	1.09796	0.946535	1.39639	0.541904	1
-0.0480765	-1.38026	-1.3925	-1.17546	-0.891581	-0.500048	1.61913	-1.4914	-1.48648	-1.20022	-0.915222	-0.568786	1.30551	-1.40554	-1.74877	-1.48078	0.413628	-1.32244	-0.57666	-2.08434	-2.09385	-0.79719	-1.46204	-1.32981	-1.3365	-1.47706	-1.48273	-1.54016	-1.4644	2.60275	-0.132732	-1.2098	1.63739	1.4652	1.86961	0.63737	1
0.337583	-1.52892	-1.43451	-1.21098	-0.911467	-0.507419	1.75514	-1.71171	-1.54934	-1.24742	-0.943845	-0.583296	1.67732	-1.64401	-1.93432	-1.58443	0.419648	-1.5138	-0.545772	-2.36996	-2.22142	-0.79719	-1.46204	-1.32981	-1.3365	-1.47706	-1.48273	-1.54016	-1.4644	3.37873	0.0570377	-1.03095	1.30624	1.21009	1.12717	0.31445	1
-0.0313857	-1.44229	-1.41281	-1.2017	-0.898782	-0.500874	1.65581	-1.53906	-1.51265	-1.22689	-0.923803	-0.57057	1.55833	-1.73514	-1.68134	-1.71443	1.16977	-1.58664	-1.58047	-2.11389	-2.13638	-0.79719	-1.46204	-1.32981	-1.3365	-1.47706	-1.48273	-1.54016	-1.4644	2.69693	-0.0978136	-1.52627	1.63531	1.66249	2.30361	0.611292	1
-0.188404	-1.60388	-1.44227	-1.23549	-0.918759	-0.511319	1.76672	-1.73465	-1.54514	-1.26167	-0.944999	-0.581514	1.65716	-1.79135	-2.15441	-1.77663	0.784935	-1.63059	-1.1879	-2.43622	-2.31976	-0.79719	-1.46204	-1.32981	-1.3365	-1.47706	-1.48273	-1.54016	-1.4644	2.76327	-0.0266141	-1.31228	1.65597	1.5374	1.5666	0.458128	1
0.636553	-1.59626	-1.45395	-1.2528	-0.927947	-0.516879	1.8323	-1.82698	-1.57662	-1.30098	-0.967374	-0.601731	2.0361	-2.09804	-2.17571	-1.74776	0.583161	-1.86319	-0.473109	-2.66909	-2.34899	-0.79719	-1.46204	-1.32981	-1.3365	-1.47706	-1.48273	-1.54016	-1.4644	3.70673	0.0621519	-1.19116	1.78615	1.51781	1.51404	0.289594	1
0.289822	-1.68165	-1.46391	-1.2577	-0.927328	-0.516225	1.862	-1.89417	-1.58078	-1.29957	-0.961534	-0.595817	2.28693	-2.04715	-1.95096	-1.87602	1.01691	-1.82345	-1.70628	-2.43497	-2.39152	-0.79719	-1.46204	-1.32981	-1.3365	-1.47706	-1.48273	-1.54016	-1.4644	3.19241	-0.114629	-1.42058	1.54474	1.55716	1.91155	0.625497	1
-0.247659	-0.510489	-1.21449	-1.04106	-0.806325	-0.453968	0.926199	-0.249421	-1.25891	-1.03443	-0.81487	-0.509307	0.680778	-1.3347	-0.856428	-1.46365	1.75153	-1.2672	-0.963901	-1.29983	-1.29389	-0.79719	-1.46204	-1.32981	-1.3365	-1.47706	-1.48273	-1.54016	-1.4644	1.94757	-0.0330555	-0.799092	0.701095	0.803394	1.40091	0.489058	1
-1.38854	1.38395	0.625949	0.301521	0.00335185	-0.202443	-1.30819	2.06572	0.907266	0.449712	0.0902925	-0.197911	-0.170894	-0.72619	0.463059	0.449389	-0.740017	-0.749775	0.15677	0.0620196	0.585099	1.30472	0.885753	1.0793	1.0419	0.677333	0.230496	0.605441	0.784931	-0.187229	-0.418759	-1.02281	-0.341521	0.492954	0.94637	1.42175	1
-1.5077	1.5851	1.53483	0.954661	0.464637	-0.0536358	-1.77559	2.02374	1.76145	1.038	0.516492	-0.0435931	-0.264842	-0.566842	1.16087	1.28993	-1.19297	-0.608378	0.524912	0.54485	0.973122	0.175694	0.831249	0.572118	0.470777	0.467458	0.261347	0.547949	0.695177	-0.863156	-0.154492	-0.839194	-0.826156	0.168543	0.472481	0.955553	1
0.098501	-0.518579	-1.1516	-0.912897	-0.712368	-0.384778	0.954214	-0.44283	-1.221	-0.923119	-0.722991	-0.424713	0.283926	-0.360535	-0.991984	-0.946223	0.391956	-0.406376	-0.797792	-1.19411	-1.05735	-0.79719	-1.46204	-1.32981	-1.3365	-1.47706	-1.48273	-1.54016	-1.4644	0.699449	-0.0847927	-0.634199	0.749225	0.720928	1.44794	0.582211	1
0.203368	-1.32698	-1.38044	-1.16942	-0.879731	-0.484212	1.57439	-1.41654	-1.47438	-1.19271	-0.900875	-0.542297	0.87444	-0.921274	-1.6519	-1.35687	0.481339	-0.888196	-0.705771	-1.95935	-1.80151	-0.256699	0.304151	0.508404	0.367458	0.82778	0.404545	0.792321	0.294035	2.16869	-0.00558091	-0.673873	0.717301	0.731978	1.02408	0.428534	1
0.0424585	-1.70901	-1.46376	-1.25154	-0.929166	-0.512178	1.87346	-1.92848	-1.57879	-1.28816	-0.960417	-0.580896	2.07939	-1.3462	-2.19491	-1.81716	0.857664	-1.24391	-0.722697	-2.45893	-2.49782	-0.79719	-1.46204	-1.32981	-1.3365	-1.47706	-1.48273	-1.54016	-1.4644	2.82223	0.0412276	-1.40784	1.8516	1.68178	1.80157	0.234177	1
-0.657471	-1.53697	-1.43072	-1.21524	-0.906759	-0.503285	1.71148	-1.65154	-1.52851	-1.23408	-0.922961	-0.55366	1.6884	-0.908932	-1.71088	-2.09232	2.33755	-0.887205	-1.08591	-1.75717	-2.27724	-0.79719	-1.46204	-1.32981	-1.3365	-1.47706	-1.48273	-1.54016	-1.4644	1.87035	-0.0323302	-1.17459	1.29465	1.29504	1.23913	0.483107	1
-0.976104	-1.70592	-1.46852	-1.263	-0.931651	-0.520648	1.84678	-1.87672	-1.57747	-1.29466	-0.949382	-0.565879	2.36861	-1.17004	-2.39526	-1.96483	1.25299	-1.0857	-0.59101	-2.38139	-2.7317	-0.79719	-1.46204	-1.32981	-1.3365	-1.47706	-1.48273	-1.54016	-1.4644	1.30175	-0.0108996	-2.70256	1.60331	2.38531	1.62556	0.292728	1
-1.02607	-1.77885	-1.49089	-1.28327	-0.943579	-0.524187	1.89042	-1.94013	-1.59834	-1.31627	-0.964995	-0.576111	2.69491	-1.42582	-2.5163	-2.07863	1.29048	-1.28461	-0.94543	-2.62247	-2.81675	-0.79719	-1.46204	-1.32981	-1.3365	-1.47706	-1.48273	-1.54016	-1.4644	2.23257	0.0174375	-2.35305	1.30323	2.03676	1.08348	0.416456	1
-1.48872	-1.61133	-1.43578	-1.23669	-0.910879	-0.498687	1.65744	-1.57742	-1.50003	-1.22836	-0.896964	-0.504359	1.81464	-0.759371	-1.84007	-1.74959	1.88274	-0.749611	-0.954454	-1.59111	-1.96894	-0.256699	1.29763	0.937504	0.884387	0.874861	0.498569	0.841961	1.39305	1.68959	-0.22561	-1.94619	0.600064	1.47811	1.25585	0.919551	1
-0.638861	1.57226	-0.185305	-0.0963394	-0.244753	-0.107577	-0.809472	2.05278	-0.144113	-0.0598312	-0.235527	-0.117557	0.0268202	-0.500839	0.364977	-0.184357	0.0773789	-0.504616	-0.430551	-0.248654	0.242257	-0.79719	-1.46204	-1.32981	-1.3365	-1.47706	-1.48273	-1.54016	-1.4644	-0.00814593	0.0387109	-0.550165	0.620099	0.612502	1.1738	0.426936	1
-0.132626	-0.0475719	-0.965513	-0.776554	-0.601221	-0.244781	0.474957	0.266032	-0.977098	-0.743908	-0.58286	-0.233479	0.0962587	-0.0235332	-0.313794	-0.520806	0.122171	0.00112084	-0.789156	-0.7698	-0.427481	-0.556972	0.773296	0.290465	0.490141	0.572015	1.06345	0.61192	0.733643	1.06307	-0.14151	-0.910297	0.548655	0.807163	0.941078	0.654306	1
0.734196	-0.796757	-1.25696	-1.04865	-0.787131	-0.352832	1.23378	-0.863096	-1.35973	-1.08156	-0.812704	-0.386113	0.390384	-0.0649991	-1.00821	-0.821169	0.0254128	0.0307312	-0.804908	-1.48042	-1.07064	-0.79719	-1.46204	-1.32981	-1.3365	-1.47706	-1.48273	-1.54016	-1.4644	1.52989	-0.0364049	-0.566996	0.628039	0.626474	0.848535	0.359365	1
1.21665	-1.04087	-1.31705	-1.09747	-0.815164	-0.375244	1.44991	-1.22778	-1.43888	-1.1479	-0.854835	-0.435801	0.71762	-0.013901	-1.1454	-0.979733	0.206061	0.0709637	-0.538959	-1.49182	-1.4879	-0.79719	-1.46204	-1.32981	-1.3365	-1.47706	-1.48273	-1.54016	-1.4644	2.14412	-0.0328754	-0.476901	0.582966	0.550574	0.619183	0.44789	1
1.13031	-1.1057	-1.35536	-1.13981	-0.841059	-0.386931	1.50237	-1.28388	-1.47706	-1.18901	-0.881347	-0.454717	0.841722	-0.210989	-1.30262	-1.09332	0.336767	-0.0904576	-0.560746	-1.70712	-1.49322	-0.79719	-1.46204	-1.32981	-1.3365	-1.47706	-1.48273	-1.54016	-1.4644	2.67236	-0.0561029	-0.574961	0.751657	0.68488	0.871076	0.436772	1
0.906572	-1.34933	-1.41379	-1.20091	-0.883527	-0.427474	1.65628	-1.53371	-1.53475	-1.24653	-0.92054	-0.491962	1.1346	-0.290133	-1.60763	-1.33382	0.421185	-0.145223	-0.60266	-1.97291	-1.87327	-0.79719	-1.46204	-1.32981	-1.3365	-1.47706	-1.48273	-1.54016	-1.4644	2.63551	-0.0377096	-0.755434	0.814673	0.825133	0.782738	0.495418	1
0.916684	-1.47909	-1.42925	-1.223	-0.893144	-0.432321	1.74219	-1.69579	-1.55194	-1.27054	-0.930731	-0.497153	1.46797	-0.249956	-1.70164	-1.52081	0.699204	-0.102345	-0.883787	-1.98506	-2.00881	-0.79719	-1.46204	-1.32981	-1.3365	-1.47706	-1.48273	-1.54016	-1.4644	3.02861	0.0611129	-0.987997	1.18445	1.13057	0.950902	0.228099	1
0.473524	-1.47482	-1.43045	-1.22121	-0.891982	-0.435443	1.70438	-1.6282	-1.54291	-1.25933	-0.922628	-0.491762	1.43106	-0.136194	-1.72216	-1.48663	0.900417	0.0244672	-0.256931	-1.88088	-1.98489	-0.79719	-1.46204	-1.32981	-1.3365	-1.47706	-1.48273	-1.54016	-1.4644	2.8812	0.0598482	-0.825891	1.23482	1.05081	0.950766	0.24773	1
0.389528	-1.10791	-1.33782	-1.13948	-0.826808	-0.373382	1.40495	-1.13891	-1.42841	-1.16345	-0.846721	-0.412408	0.830181	0.0264789	-1.23935	-1.2378	0.833368	0.159231	-0.745538	-1.31798	-1.45335	-0.79719	-1.46204	-1.32981	-1.3365	-1.47706	-1.48273	-1.54016	-1.4644	2.0786	0.173523	-0.80574	1.09151	0.976266	0.741453	-0.00896104	1
0.334652	-0.822264	-1.27535	-1.0601	-0.778687	-0.31927	1.18168	-0.774025	-1.35594	-1.07382	-0.791142	-0.338131	0.583585	0.100985	-1.11113	-1.01103	0.600782	0.194714	-0.491727	-1.15381	-1.21682	-0.79719	-1.46204	-1.32981	-1.3365	-1.47706	-1.48273	-1.54016	-1.4644	1.50532	-0.0172541	-0.692201	1.09688	0.907483	1.24513	0.427024	1
0.559101	-0.933588	-1.31461	-1.08558	-0.800456	-0.327292	1.30246	-0.966273	-1.41192	-1.11132	-0.82298	-0.359387	0.634463	0.0592613	-1.22558	-1.03183	0.537791	0.237486	-0.492692	-1.39855	-1.49056	-0.79719	-1.46204	-1.32981	-1.3365	-1.47706	-1.48273	-1.54016	-1.4644	1.86157	0.0890904	-0.801716	0.844076	0.866822	0.628076	0.261356	1
0.713576	-1.14125	-1.34643	-1.13484	-0.825071	-0.347374	1.46349	-1.24965	-1.45197	-1.16953	-0.853423	-0.390894	0.803205	0.1773	-1.24194	-1.09622	0.543925	0.351353	-0.294817	-1.42921	-1.37362	-0.79719	-1.46204	-1.32981	-1.3365	-1.47706	-1.48273	-1.54016	-1.4644	1.95985	0.0789566	-0.722215	0.877729	0.831578	0.62169	0.19383	1
-0.086179	-0.492619	-1.18281	-0.974125	-0.728935	-0.275082	0.854598	-0.242144	-1.22452	-0.956593	-0.718819	-0.257093	0.396037	-0.00441254	-0.735615	-0.582191	0.232643	0.158391	-0.062145	-0.972583	-0.919154	-0.79719	-1.46204	-1.32981	-1.3365	-1.47706	-1.48273	-1.54016	-1.4644	1.46601	0.0241352	-0.664347	0.396458	0.587368	0.449728	0.363594	1
0.429795	-0.652961	-1.22312	-1.03155	-0.747378	-0.273924	1.07635	-0.614939	-1.30832	-1.05594	-0.755811	-0.261187	0.488829	0.172756	-0.793337	-0.648664	0.194271	0.390561	-0.541091	-1.10377	-1.08393	-0.79719	-1.46204	-1.32981	-1.3365	-1.47706	-1.48273	-1.54016	-1.4644	1.22687	-0.00447436	-1.31933	0.318909	0.964043	0.364869	0.302148	1
-0.186975	-0.526049	-1.21029	-1.00081	-0.718398	-0.224968	0.854651	-0.239063	-1.24897	-0.979384	-0.700969	-0.186457	0.418503	0.31162	-0.551268	-0.614114	0.262168	0.529362	-0.572613	-0.94833	-0.852712	-0.79719	-1.46204	-1.32981	-1.3365	-1.47706	-1.48273	-1.54016	-1.4644	1.97828	0.0284334	-0.506065	0.204464	0.405278	0.396524	0.353666	1
-0.16026	-0.673041	-1.22269	-1.03759	-0.713857	-0.187222	0.95159	-0.43932	-1.26206	-1.02318	-0.695226	-0.138331	0.411156	0.360991	-0.734014	-0.636769	0.364119	0.598583	-0.117569	-0.984844	-0.974966	-0.79719	-1.46204	-1.32981	-1.3365	-1.47706	-1.48273	-1.54016	-1.4644	1.20066	0.151776	-0.287659	0.328044	0.321903	0.023787	0.112997	1
-0.016314	-0.343247	-1.08194	-0.864194	-0.627447	-0.121582	0.702521	-0.120486	-1.11676	-0.840262	-0.608595	-0.0603889	0.314153	0.402121	-0.748261	-1.17484	1.17898	0.508806	-0.544338	-0.711206	-0.727801	-0.79719	-1.46204	-1.32981	-1.3365	-1.47706	-1.48273	-1.54016	-1.4644	1.05325	0.0380652	-0.781706	0.134149	0.547514	0.47661	0.2847	1
-1.60469	-1.26271	-1.34206	-1.14979	-0.853451	-0.475153	1.53223	-1.38183	-1.43877	-1.1778	-0.864722	-0.495639	6.76412	0.319752	-2.03227	-1.99276	1.42418	0.470629	-0.93743	-1.82316	-1.80948	-0.79719	-1.46204	-1.32981	-1.3365	-1.47706	-1.48273	-1.54016	-1.4644	0.345651	-0.0311873	-1.33256	0.0633642	0.861899	0.719311	0.436113	1
-1.43022	-1.05454	-1.32054	-1.09909	-0.837334	-0.466092	1.43427	-1.19203	-1.42842	-1.13629	-0.856533	-0.499826	9.47809	0.198318	-1.64627	-2.0966	2.02777	0.285086	-1.13596	-1.73375	-2.30115	-0.79719	-1.46204	-1.32981	-1.3365	-1.47706	-1.48273	-1.54016	-1.4644	0.555309	-0.0483679	-1.6047	0.530783	1.23431	1.16279	0.338683	1
-1.53987	-1.6498	-1.46234	-1.24299	-0.924149	-0.515589	1.82588	-1.84298	-1.57623	-1.27683	-0.942956	-0.557862	9.34346	-0.40769	-2.52219	-2.22805	1.79855	-0.310875	-1.13724	-2.53525	-2.8699	-0.79719	-1.46204	-1.32981	-1.3365	-1.47706	-1.48273	-1.54016	-1.4644	1.08764	0.325775	-3.52885	3.50387	3.72406	0.602229	-0.104549	1
-1.34922	-1.73659	-1.4808	-1.27389	-0.939485	-0.523617	1.91147	-1.98194	-1.60323	-1.31725	-0.965979	-0.57755	10.8305	-0.548111	-2.69119	-2.3067	1.80256	-0.354598	-1.12549	-2.72469	-2.98418	-0.79719	-1.46204	-1.32981	-1.3365	-1.47706	-1.48273	-1.54016	-1.4644	2.64533	0.0886917	-0.704925	1.18329	0.952792	0.722072	0.166863	1
-1.70596	-1.8274	-1.49311	-1.28412	-0.946005	-0.526362	1.95435	-2.06752	-1.61127	-1.32363	-0.969054	-0.573911	10.0062	-0.63742	-2.80102	-2.42923	1.98393	-0.44538	-1.32699	-2.7655	-3.06657	-0.79719	-1.46204	-1.32981	-1.3365	-1.47706	-1.48273	-1.54016	-1.4644	1.11221	0.51839	-3.08757	2.23266	2.89838	1.55303	-0.222709	1
-1.39282	-1.80501	-1.48616	-1.28027	-0.939799	-0.523024	1.9433	-2.04702	-1.60578	-1.32329	-0.966873	-0.580643	12.3527	-0.563238	-2.6885	-2.40805	1.7523	-0.357255	-1.29156	-2.7825	-3.08252	-0.79719	-1.46204	-1.32981	-1.3365	-1.47706	-1.48273	-1.54016	-1.4644	0.935314	-0.25812	-0.41554	1.55565	0.93247	1.45931	1.23772	1
-1.82009	-0.719759	-0.735646	-0.860158	-0.66708	-0.415063	0.817183	-0.598092	-0.685606	-0.833769	-0.64127	-0.408829	3.00108	0.0162245	-1.60585	-1.71285	1.42791	0.0993308	-0.829613	-1.12747	-1.262	-0.79719	-1.46204	-1.32981	-1.3365	-1.47706	-1.48273	-1.54016	-1.4644	-0.185045	0.183738	-1.71618	1.50644	1.72573	1.99602	0.249546	1
-2.10856	-0.312343	-0.221354	-0.381022	-0.397331	-0.283531	-0.0360633	0.187234	0.124789	-0.166669	-0.224063	-0.0973915	0.230527	0.317465	-1.14813	-1.24854	0.958619	0.404793	-0.148815	-0.251304	-0.871316	-0.364797	0.352446	0.39739	0.325061	0.347313	0.323022	0.62573	0.294035	-0.568325	0.752119	0.14754	0.54562	0.143379	-0.519503	-0.582136	1
-1.98778	-0.644321	-0.715384	-0.77217	-0.618982	-0.390375	0.607113	-0.343603	-0.578548	-0.672378	-0.53451	-0.31483	1.18613	-0.00302221	-1.3107	-1.37277	1.00706	0.072712	-0.343628	-0.680243	-1.20353	-0.79719	-1.46204	-1.32981	-1.3365	-1.47706	-1.48273	-1.54016	-1.4644	0.0966829	0.0198452	-0.579931	-0.256451	0.252364	0.117653	0.38336	1
-0.886215	1.21624	0.166295	0.0214486	0.541459	1.60716	-1.1109	1.58349	0.249578	0.0575231	0.594109	1.90777	0.055391	1.0965	-0.125218	-0.740058	1.03333	1.48726	-0.165487	0.565979	0.749876	-0.580994	1.51841	2.25793	2.71931	1.66295	1.24981	0.770635	1.39305	0.0803034	-0.173469	-0.539023	0.651729	0.619193	1.27471	0.839467	1
-1.71992	-0.773216	-1.04246	-0.865021	-0.603773	-0.297903	0.766317	-0.454164	-0.988909	-0.760526	-0.461015	-0.0778743	1.00474	0.795672	-1.46163	-1.85943	1.39323	1.05781	-0.901171	-0.72781	-0.927128	-0.79719	-1.46204	-1.32981	-1.3365	-1.47706	-1.48273	-1.54016	-1.4644	-0.391426	-0.361717	-1.81611	0.482035	1.34564	1.87257	1.14279	1
-1.69897	-0.963622	-1.25303	-1.04351	-0.779586	-0.432838	1.26856	-0.973128	-1.32996	-1.05377	-0.782907	-0.457235	11.8011	0.547609	-1.83576	-2.1121	1.24878	0.865322	-1.01313	-1.95603	-2.23737	-0.79719	-1.46204	-1.32981	-1.3365	-1.47706	-1.48273	-1.54016	-1.4644	-0.0965953	-0.355201	-0.818174	0.135158	0.570788	0.849165	1.26204	1
-1.41484	-1.22984	-1.34983	-1.11723	-0.8507	-0.473731	1.54509	-1.39743	-1.46147	-1.15502	-0.870133	-0.508068	12.0823	0.486045	-2.06779	-2.2012	1.7193	0.737759	-0.985378	-2.29001	-2.65463	-0.580994	0.0281837	0.780537	0.912837	0.799567	-0.00431565	0.751993	0.294035	1.17118	0.183444	-0.668842	0.241442	0.523197	-0.0145801	0.113748	1
-1.54354	-1.45819	-1.36228	-1.17307	-0.873174	-0.481542	1.65771	-1.62065	-1.45965	-1.20157	-0.886042	-0.512622	12.9214	0.710042	-2.04526	-2.2671	1.48771	1.02335	-1.32873	-2.44571	-2.67589	-0.79719	-1.46204	-1.32981	-1.3365	-1.47706	-1.48273	-1.54016	-1.4644	1.18592	0.0192499	-0.397729	0.697636	0.550545	0.426961	0.422113	1
-1.50702	-1.75534	-1.45665	-1.24442	-0.923661	-0.512075	1.89499	-1.99869	-1.57051	-1.28022	-0.94331	-0.553982	14.3699	0.391765	-2.35938	-2.34445	1.6396	0.687049	-1.04078	-2.52834	-2.95229	-0.79719	-1.46204	-1.32981	-1.3365	-1.47706	-1.48273	-1.54016	-1.4644	2.10727	0.144884	-0.622447	0.442368	0.580967	0.481386	0.116888	1
-1.60389	-1.78276	-1.47344	-1.26237	-0.934153	-0.519271	1.92149	-2.02961	-1.58995	-1.2988	-0.953821	-0.561493	13.6413	0.292133	-2.53165	-2.4077	1.69175	0.677658	-1.0986	-2.64	-2.94432	-0.79719	-1.46204	-1.32981	-1.3365	-1.47706	-1.48273	-1.54016	-1.4644	2.93034	0.108871	-0.700274	0.82877	0.796681	0.731679	0.229321	1
-1.61528	-1.81673	-1.48255	-1.27146	-0.9356	-0.518896	1.95094	-2.08289	-1.60224	-1.31002	-0.953894	-0.554738	12.4145	0.176716	-2.65924	-2.53322	2.08619	0.463149	-1.60633	-2.64804	-3.15693	-0.79719	-1.46204	-1.32981	-1.3365	-1.47706	-1.48273	-1.54016	-1.4644	2.69693	0.0297817	-0.889788	0.906859	0.949108	1.18379	0.41988	1
-1.6502	-1.86205	-1.49304	-1.28137	-0.943407	-0.524564	1.98718	-2.14267	-1.615	-1.32177	-0.963528	-0.56404	13.1568	0.176674	-2.80687	-2.5102	1.98477	0.462968	-1.08359	-2.75065	-3.16225	-0.79719	-1.46204	-1.32981	-1.3365	-1.47706	-1.48273	-1.54016	-1.4644	3.33982	0.142875	-0.892935	1.74811	1.3146	1.1518	0.179081	1
-2.6923	-0.965954	-0.986105	-0.878824	-0.6711	-0.396859	0.75929	-0.527727	-0.802805	-0.703735	-0.519027	-0.256637	2.75635	0.670658	-1.7063	-1.88722	1.33218	1.06854	-1.26253	-0.821645	-1.16632	0.0135467	0.681307	0.100102	0.0419597	0.288534	0.191454	0.716897	0.733643	0.927943	0.332455	-1.13571	0.77539	1.04631	0.0503596	-0.17041	1
-2.79974	-0.721209	-0.303839	-0.603399	-0.40222	-0.23184	-0.232778	0.202497	0.435379	-0.18849	0.0284056	0.306079	0.206066	0.946956	-0.93071	-1.22239	1.07679	1.28094	0.0405927	0.0821027	-0.610862	0.0675958	0.99407	0.545317	0.431088	0.483609	0.250867	0.609642	0.953447	-0.892639	-0.0586992	-3.09438	0.187443	2.01886	1.33407	0.183344	1
-2.54416	-0.516586	-0.577894	-0.611032	-0.461951	-0.239017	-0.0533982	0.349549	-0.131601	-0.286556	-0.139116	0.209543	0.358177	0.85108	-1.04854	-1.3006	1.07791	1.17469	-0.771287	-0.23951	-0.709197	-0.79719	-1.46204	-1.32981	-1.3365	-1.47706	-1.48273	-1.54016	-1.4644	-0.774707	-0.229758	-0.432235	-0.0867612	0.233196	0.498354	1.48844	1
-2.58887	-0.20455	-0.144083	-0.225408	-0.236423	-0.235557	-0.161803	0.286376	0.11193	-0.035283	-0.028915	0.101322	0.570711	0.845998	-0.833573	-1.07433	0.720433	1.17354	-0.0447282	-0.0940073	-0.44077	0.283792	0.65739	0.474599	0.481027	0.584979	0.47655	0.680848	0.601761	-0.892639	0.687117	-0.732151	-0.895551	0.0715199	-0.536844	-0.562381	1
-2.43408	-0.580452	-0.527794	-0.630665	-0.511774	-0.330705	0.380692	-0.217913	-0.302716	-0.476264	-0.377419	-0.186512	1.61978	0.953802	-1.46773	-1.62592	1.69668	1.32235	-0.687997	-0.222255	-1.33375	-0.364797	0.31795	0.680227	0.6997	0.682531	0.115386	0.569965	0.0742313	-0.892639	-0.0176451	-1.38008	-0.0295665	0.851499	2.03419	0.10908	1
-1.7312	4.35773	0.574455	0.622369	1.67815	3.3691	-2.83747	4.43979	0.39039	0.422579	1.43332	3.39665	-0.1589	1.96885	2.76071	3.36632	-1.83162	2.45874	2.09894	1.02207	2.61558	-0.79719	-1.46204	-1.32981	-1.3365	-1.47706	-1.48273	-1.54016	-1.4644	-0.863156	0.242364	0.289202	-0.789396	-0.522232	-0.507223	-0.254643	1
-0.0707936	2.68905	0.203226	-0.0307651	0.379045	0.79868	-1.14554	2.41783	-0.0466545	-0.233287	0.184226	0.69965	-0.217229	1.4269	1.58568	1.34489	-0.908508	1.47729	0.422641	0.221206	1.20966	-0.79719	-1.46204	-1.32981	-1.3365	-1.47706	-1.48273	-1.54016	-1.4644	-0.80419	-0.314147	0.0813706	-0.510515	-0.271565	0.57101	0.922839	1
0.359091	2.02665	0.0938923	-0.223953	0.0787863	0.284386	-0.670985	1.7403	-0.149026	-0.402246	-0.0799588	0.186461	-0.244442	0.695422	0.804351	0.831852	-0.52814	0.624095	0.956741	-0.228533	0.579784	-0.79719	-1.46204	-1.32981	-1.3365	-1.47706	-1.48273	-1.54016	-1.4644	-0.80419	0.0530591	0.356263	-1.16064	-0.724655	-0.75236	0.0483153	1
0.24276	2.08092	0.307484	0.00468371	0.20057	0.281279	-0.813083	1.78496	0.0497373	-0.201703	0.0251453	0.181986	-0.266954	0.57277	1.00707	0.212547	0.0406714	0.49297	-1.00203	-0.0609677	0.765822	-0.79719	-1.46204	-1.32981	-1.3365	-1.47706	-1.48273	-1.54016	-1.4644	-0.247287	0.0450221	0.0632499	0.046661	-0.0194469	-0.517468	0.164902	1
-0.171266	2.43695	0.206311	-0.0581176	0.369094	0.560742	-1.10345	2.30566	0.00781307	-0.222213	0.213059	0.497771	-0.251638	1.44498	1.98694	1.66235	-1.04891	1.49661	1.94809	0.558813	1.45151	-0.79719	-1.46204	-1.32981	-1.3365	-1.47706	-1.48273	-1.54016	-1.4644	-0.774707	0.271102	0.0849087	0.112416	-0.00459641	-0.676906	-0.248035	1
-0.15629	2.48588	0.0808921	-0.0165814	0.713095	1.61603	-1.19001	2.261	-0.146771	-0.210521	0.494621	1.52953	-0.232879	2.05476	1.63022	2.13852	-0.692134	2.37423	1.71368	0.600151	1.62957	-0.79719	-1.46204	-1.32981	-1.3365	-1.47706	-1.48273	-1.54016	-1.4644	-0.627291	-0.120036	0.144704	-0.878164	-0.470098	-0.0436605	0.588948	1
0.355013	1.97964	0.00161388	-0.225269	-0.143722	0.00211462	-0.595069	1.76199	-0.212301	-0.388079	-0.268975	-0.0880293	-0.225634	0.199276	0.966393	0.638179	-0.813997	0.11164	0.427537	-0.423397	0.515999	-0.79719	-1.46204	-1.32981	-1.3365	-1.47706	-1.48273	-1.54016	-1.4644	-0.627291	-0.104152	-0.167119	0.415108	0.284037	0.950096	0.424729	1
0.526364	1.695	-0.103411	-0.277351	-0.182273	-0.0465878	-0.400918	1.45341	-0.314619	-0.43859	-0.305352	-0.138245	-0.253193	-0.0333019	0.233598	0.265713	-0.591452	-0.116603	-0.182466	-0.625099	0.359196	-0.79719	-1.46204	-1.32981	-1.3365	-1.47706	-1.48273	-1.54016	-1.4644	-0.568325	0.163677	0.0869586	0.382897	0.111002	-0.0843086	0.211994	1
0.283175	1.76793	0.00573397	-0.210232	-0.0402815	0.0866925	-0.569436	1.60253	-0.186408	-0.359503	-0.161395	0.00947872	-0.277049	0.262849	0.334951	0.336478	-0.400677	0.174788	-0.0698004	-0.426122	0.502711	-0.79719	-1.46204	-1.32981	-1.3365	-1.47706	-1.48273	-1.54016	-1.4644	0.00659562	-0.196173	0.20126	0.100683	-0.0825315	0.0938699	0.73574	1
0.527207	1.83612	0.0534126	-0.116073	0.0392745	0.141382	-0.539497	1.50617	-0.200342	-0.315842	-0.124978	0.0368747	-0.292085	0.353709	0.44326	0.356575	-0.253351	0.266165	-0.0648487	-0.37822	0.468161	-0.79719	-1.46204	-1.32981	-1.3365	-1.47706	-1.48273	-1.54016	-1.4644	-0.516379	0.0232379	0.301499	-0.281034	-0.310256	-0.542506	0.252345	1
-0.041148	1.90372	-0.164995	-0.347201	0.0251963	0.0642199	-0.693657	1.92994	-0.291619	-0.445684	-0.0607007	0.0145375	-0.289001	0.284237	0.522714	0.559633	-0.820001	0.197749	0.223404	-0.457584	0.518657	-0.79719	-1.46204	-1.32981	-1.3365	-1.47706	-1.48273	-1.54016	-1.4644	-0.361943	0.0424155	0.0746598	-0.195312	-0.131155	-0.521085	0.182694	1
-1.67332	4.36294	0.558769	0.422451	1.43181	0.935564	-2.66652	4.62503	0.433702	0.287463	1.28143	0.943056	-0.328459	1.19411	0.0683022	-0.260302	1.70159	1.22027	-0.816704	0.409472	1.65349	-0.79719	-1.46204	-1.32981	-1.3365	-1.47706	-1.48273	-1.54016	-1.4644	-0.892639	1.17292	0.533359	0.273876	-0.215668	-0.184153	-1.15546	1
-0.296165	3.18266	0.311605	0.0872954	0.262887	0.254691	-1.37485	2.95251	0.0664211	-0.119563	0.0882243	0.161293	-0.297744	0.324563	0.972415	1.1701	-1.04073	0.238463	1.2799	-0.246883	1.02628	-0.79719	-1.46204	-1.32981	-1.3365	-1.47706	-1.48273	-1.54016	-1.4644	-0.627291	0.0243213	0.194609	-0.222465	-0.218007	-0.355509	0.178259	1
0.845703	1.3977	-0.203905	-0.252138	-0.22669	-0.0130515	-0.173849	1.0643	-0.438651	-0.436619	-0.360809	-0.11613	-0.25206	0.207801	0.370406	-0.246577	0.460598	0.119831	-1.3782	-0.502653	0.436269	-0.79719	-1.46204	-1.32981	-1.3365	-1.47706	-1.48273	-1.54016	-1.4644	-0.705913	-0.234319	0.365211	0.10814	-0.181984	0.396187	0.760639	1
1.12961	0.969849	-0.41285	-0.512134	-0.400831	-0.183847	0.164858	0.645665	-0.627775	-0.662965	-0.512497	-0.284341	-0.2058	-0.180785	0.0662491	0.224742	-0.788063	-0.256472	-0.0588377	-0.818686	-0.0713506	-0.79719	-1.46204	-1.32981	-1.3365	-1.47706	-1.48273	-1.54016	-1.4644	-0.568325	-0.0607899	0.0800451	-0.00515411	-0.0523556	-0.380698	0.32407	1
0.970178	0.712422	-0.495186	-0.573434	-0.396513	-0.172151	0.245309	0.490683	-0.66805	-0.692226	-0.489186	-0.258169	-0.21832	-0.00126779	0.0266302	0.173107	-0.752813	-0.084925	0.72741	-0.787035	-0.0633775	-0.79719	-1.46204	-1.32981	-1.3365	-1.47706	-1.48273	-1.54016	-1.4644	-0.116251	0.170764	0.202445	-0.602415	-0.3871	-0.291768	-0.0109318	1
0.964407	0.437872	-0.581864	-0.680715	-0.458036	-0.216285	0.397837	0.260673	-0.730235	-0.777281	-0.534852	-0.295557	-0.182629	-0.0765311	-0.173498	-0.0768939	-0.492186	-0.15854	0.471957	-0.885113	-0.241443	-0.79719	-1.46204	-1.32981	-1.3365	-1.47706	-1.48273	-1.54016	-1.4644	-0.0671121	0.191617	0.217813	-0.160092	-0.205586	-0.347714	0.322826	1
0.800517	0.78172	-0.381389	-0.49955	-0.245923	-0.00966854	0.100983	0.588466	-0.54799	-0.617642	-0.34424	-0.0844065	-0.210405	0.612223	0.351869	0.249245	-0.470594	0.536639	0.168056	-0.475721	0.130634	-0.79719	-1.46204	-1.32981	-1.3365	-1.47706	-1.48273	-1.54016	-1.4644	-0.251382	-0.0271267	0.152909	-0.082456	-0.131391	-0.124445	0.390495	1
0.446809	0.814949	-0.422787	-0.469243	0.0305331	0.455273	-0.0892449	0.737414	-0.549445	-0.56006	-0.0522809	0.440625	-0.224871	1.61652	0.937776	0.566881	-0.0765429	1.71707	-0.167221	0.31416	0.680776	-0.79719	-1.46204	-1.32981	-1.3365	-1.47706	-1.48273	-1.54016	-1.4644	-0.00159413	0.081965	0.290698	-0.629232	-0.453958	-0.0616386	0.723216	1
0.840133	0.758732	-0.44544	-0.542778	-0.209382	0.153923	0.123101	0.554467	-0.614596	-0.660062	-0.312647	0.0838406	-0.220128	1.11466	0.547561	-0.778389	1.39837	1.09554	-1.21303	-0.0280168	-0.132478	-0.79719	-1.46204	-1.32981	-1.3365	-1.47706	-1.48273	-1.54016	-1.4644	-0.632205	0.336528	0.356337	0.360856	-0.0672218	-0.813417	-0.207032	1
0.966558	0.506761	-0.572535	-0.579052	-0.299684	-0.0069405	0.313533	0.301519	-0.732499	-0.689442	-0.392966	-0.0803203	-0.220369	0.6719	0.295724	0.302471	-0.572458	0.599688	0.70618	-0.609877	0.061534	-0.79719	-1.46204	-1.32981	-1.3365	-1.47706	-1.48273	-1.54016	-1.4644	-0.450393	0.0600915	0.168072	-0.395313	-0.27608	-0.271723	0.188488	1
0.7465	0.683124	-0.563185	-0.582856	-0.201942	0.13735	0.159614	0.537658	-0.709004	-0.682436	-0.290007	0.0825496	-0.224593	1.31274	-0.165054	-0.331096	1.2571	1.33248	-0.638283	-0.185848	0.159869	-0.79719	-1.46204	-1.32981	-1.3365	-1.47706	-1.48273	-1.54016	-1.4644	-0.244011	-0.000734754	0.16656	-0.0359626	-0.119849	-0.270297	0.299267	1
0.988276	0.927066	-0.46383	-0.511712	-0.299101	-0.0728891	0.131304	0.660194	-0.657641	-0.648822	-0.410538	-0.164436	-0.248893	0.237595	0.0194532	0.204635	-0.308504	0.150699	0.608306	-0.728407	0.00838017	-0.79719	-1.46204	-1.32981	-1.3365	-1.47706	-1.48273	-1.54016	-1.4644	-0.454078	0.153536	0.332282	-0.0242235	-0.21856	-0.488003	-0.0140408	1
-0.00050685	1.27488	-0.533575	-0.613487	-0.308354	-0.172819	-0.267056	1.47312	-0.598919	-0.657167	-0.340042	-0.214721	-0.246467	-0.20587	0.408817	-0.0542448	-0.192556	-0.279663	0.254229	-0.722053	0.096084	-0.79719	-1.46204	-1.32981	-1.3365	-1.47706	-1.48273	-1.54016	-1.4644	-0.0998712	-0.0966675	0.172867	-0.343047	-0.256497	-0.100666	0.458271	1
-1.15693	2.73473	0.0705585	-0.263981	0.470968	0.396235	-1.64037	3.31445	0.0901563	-0.278138	0.491921	0.463216	-0.349666	0.828537	0.772412	0.267956	0.51779	0.769044	-0.477181	0.0737194	0.994384	-0.79719	-1.46204	-1.32981	-1.3365	-1.47706	-1.48273	-1.54016	-1.4644	-0.863156	0.526321	0.476933	0.46159	-0.0992154	-0.44682	-0.511482	1
-0.841024	2.21156	-0.0949464	-0.18278	0.519291	0.589576	-1.29771	2.6194	-0.111235	-0.205927	0.521755	0.674064	-0.305472	1.47696	1.31988	-0.264762	1.55116	1.53669	-0.22943	0.977661	1.20434	-0.79719	-1.46204	-1.32981	-1.3365	-1.47706	-1.48273	-1.54016	-1.4644	-0.686257	0.557112	0.269772	-0.714389	-0.477651	-0.383244	-0.409467	1
-0.274257	3.33159	-0.0275218	-0.159984	0.241565	0.321709	-1.32238	3.13488	-0.248808	-0.336391	0.0732931	0.231972	-0.264627	0.851657	1.07347	1.14524	-0.678349	0.795386	-0.439464	-0.171837	1.12727	-0.79719	-1.46204	-1.32981	-1.3365	-1.47706	-1.48273	-1.54016	-1.4644	-0.627291	-0.240021	-0.113145	0.289169	0.195815	0.784164	0.642476	1
-0.703828	2.69501	-0.0780677	-0.123006	1.08326	1.9855	-1.53617	2.75719	-0.219522	-0.240854	0.938348	2.06135	-0.232571	2.29938	2.87664	1.88606	-0.826754	2.72103	0.955331	1.4938	1.95381	-0.79719	-1.46204	-1.32981	-1.3365	-1.47706	-1.48273	-1.54016	-1.4644	-0.686257	-0.0891476	0.26317	0.0516011	-0.142512	0.180903	0.641135	1
0.736633	1.57339	-0.183791	-0.339199	-0.110082	0.107374	-0.285882	1.24807	-0.418012	-0.512477	-0.256268	0.0045224	-0.273592	0.590396	0.330345	0.495137	-0.472398	0.511643	0.612145	-0.528481	0.502711	-0.79719	-1.46204	-1.32981	-1.3365	-1.47706	-1.48273	-1.54016	-1.4644	-0.715741	-0.0860686	0.118513	-0.237496	-0.176847	0.160327	0.416545	1
1.01908	0.403409	-0.495731	-0.59863	-0.364452	0.0065627	0.358682	0.186156	-0.65899	-0.708765	-0.454043	-0.0670633	-0.204674	0.865541	-0.0191548	-0.449698	1.34683	0.811506	-0.573515	-0.25263	-0.0686929	-0.79719	-1.46204	-1.32981	-1.3365	-1.47706	-1.48273	-1.54016	-1.4644	-0.67643	-0.208471	0.435101	-0.456592	-0.469788	-0.200373	0.779556	1
1.37135	-0.310917	-0.81244	-0.888348	-0.620682	-0.19955	0.902403	-0.545048	-0.95622	-0.971156	-0.686889	-0.275505	-0.0502729	0.493443	-0.732406	-0.713173	0.687167	0.415429	-1.41038	-0.971929	-0.640097	-0.79719	-1.46204	-1.32981	-1.3365	-1.47706	-1.48273	-1.54016	-1.4644	-0.155561	0.337674	0.215765	0.0169029	-0.127819	-0.0663318	-0.0302938	1
1.34042	-0.574427	-0.89586	-0.961958	-0.567902	-0.104873	1.02728	-0.798461	-1.02625	-1.03418	-0.628646	-0.164433	-0.0179045	1.19672	0.257874	0.0200083	-0.161392	1.1931	0.390111	-0.53597	-0.549735	-0.79719	-1.46204	-1.32981	-1.3365	-1.47706	-1.48273	-1.54016	-1.4644	0.168753	0.138893	0.246508	-0.241041	-0.258536	-0.498186	0.112284	1
1.40735	-0.607921	-0.960746	-1.02793	-0.618967	-0.165792	1.09318	-0.836641	-1.09141	-1.09769	-0.677318	-0.229219	0.0330773	1.02072	-0.215775	0.0966966	-0.775478	0.987991	0.903132	-0.844267	-0.695908	-0.79719	-1.46204	-1.32981	-1.3365	-1.47706	-1.48273	-1.54016	-1.4644	0.52255	0.119202	0.335067	-0.0470642	-0.230174	-0.141189	0.230897	1
1.63381	-0.794286	-1.07577	-1.04012	-0.664215	-0.217258	1.25798	-1.0665	-1.21782	-1.11447	-0.727106	-0.293006	0.0255467	1.05303	-0.385324	-0.136495	-0.796565	1.02853	0.633919	-1.02955	-0.876631	-0.79719	-1.46204	-1.32981	-1.3365	-1.47706	-1.48273	-1.54016	-1.4644	0.286685	-0.0125134	0.260364	-0.125059	-0.217095	-0.344401	0.309576	1
0.992543	-0.662376	-1.0912	-1.03722	-0.634582	-0.247036	1.10849	-0.793582	-1.19301	-1.0874	-0.669993	-0.295355	-0.0450116	0.960728	-0.543908	-0.342018	-0.119329	0.920232	-0.0185752	-0.95395	-0.780954	-0.79719	-1.46204	-1.32981	-1.3365	-1.47706	-1.48273	-1.54016	-1.4644	0.198236	0.158939	0.206248	-0.191936	-0.212104	-0.451337	-0.0523765	1
0.644291	0.555961	-0.885403	-0.930422	-0.657914	-0.387374	0.431447	0.570013	-0.991222	-0.989378	-0.704757	-0.465553	-0.0675334	-1.1839	-0.413553	-0.288584	-0.823935	-1.1437	0.130618	-1.46487	-0.459374	-0.79719	-1.46204	-1.32981	-1.3365	-1.47706	-1.48273	-1.54016	-1.4644	-0.0507326	-0.361071	0.258489	-0.25723	-0.273034	0.302153	1.04738	1
0.516865	1.13168	-0.611287	-0.842804	-0.520892	-0.348111	0.0519486	1.12588	-0.732463	-0.915991	-0.581842	-0.428939	-0.143554	-1.09818	-0.0367176	0.0339782	-1.33886	-1.071	0.751584	-1.34887	-0.0261698	-0.79719	-1.46204	-1.32981	-1.3365	-1.47706	-1.48273	-1.54016	-1.4644	-0.196101	-0.431223	0.35389	-0.670281	-0.51127	0.154078	1.32765	1
-0.0210735	1.87691	-0.431503	-0.521868	0.0387531	0.319056	-0.618867	1.9447	-0.551098	-0.607156	-0.0401085	0.296697	-0.236013	1.45426	0.809383	0.553853	0.393497	1.51307	0.548819	-0.00558424	0.723299	-0.79719	-1.46204	-1.32981	-1.3365	-1.47706	-1.48273	-1.54016	-1.4644	-0.122393	-0.0674965	0.218963	-0.401238	-0.310511	0.357779	0.56681	1
0.626881	1.16086	-0.549249	-0.629962	-0.306903	-0.094367	-0.0181771	1.04151	-0.699978	-0.730437	-0.393055	-0.167026	-0.253051	0.334373	0.121235	0.301814	-0.574584	0.245997	0.496354	-0.856318	0.189103	-0.79719	-1.46204	-1.32981	-1.3365	-1.47706	-1.48273	-1.54016	-1.4644	-0.450393	-0.0571441	0.301191	-0.209139	-0.278996	-0.159301	0.392224	1
1.3244	0.555427	-0.548343	-0.671424	-0.443849	-0.148805	0.419685	0.234139	-0.750635	-0.801882	-0.548684	-0.247512	-0.223484	0.243811	0.176835	0.406887	-1.16167	0.157689	0.609564	-0.944631	-0.0633775	-0.79719	-1.46204	-1.32981	-1.3365	-1.47706	-1.48273	-1.54016	-1.4644	-0.698893	-0.0963321	-0.0823594	-0.33515	-0.0932493	0.0696326	0.335774	1
1.25936	-0.00328067	-0.756947	-0.8428	-0.552146	-0.155406	0.717391	-0.227335	-0.9069	-0.931202	-0.624689	-0.231548	-0.155923	0.567989	0.196197	0.0420058	-0.328718	0.490002	0.473035	-0.817643	-0.361039	-0.79719	-1.46204	-1.32981	-1.3365	-1.47706	-1.48273	-1.54016	-1.4644	-0.420909	0.130036	0.407626	-0.446851	-0.448373	-0.448106	0.0938997	1
1.50178	-0.596281	-0.905032	-1.0273	-0.63772	-0.10258	1.08597	-0.84979	-1.04602	-1.10253	-0.701749	-0.169404	-0.0248699	1.13872	-0.196753	0.120603	-0.896548	1.12666	0.561417	-0.813008	-0.570997	-0.79719	-1.46204	-1.32981	-1.3365	-1.47706	-1.48273	-1.54016	-1.4644	0.0508203	0.0115299	0.205651	0.0550411	-0.105004	0.0373215	0.220483	1
1.25316	-0.769501	-1.02884	-1.07224	-0.69594	-0.217554	1.19055	-0.960867	-1.14225	-1.13184	-0.742308	-0.272715	0.0239464	0.994669	-0.477466	-0.191738	-0.372088	0.959525	0.905877	-0.986265	-0.972308	-0.79719	-1.46204	-1.32981	-1.3365	-1.47706	-1.48273	-1.54016	-1.4644	0.198236	0.161206	0.272751	0.0707437	-0.14024	-0.427428	0.0314007	1
0.742544	-0.814554	-1.09966	-1.04955	-0.735503	-0.298801	1.17361	-0.89326	-1.17812	-1.08468	-0.761305	-0.339149	-0.0305595	0.451958	-0.616382	-0.514599	0.178936	0.369963	-0.432539	-1.11198	-1.32047	-0.79719	-1.46204	-1.32981	-1.3365	-1.47706	-1.48273	-1.54016	-1.4644	0.0803034	0.248112	0.280752	-0.0715361	-0.206734	-0.388759	-0.0352724	1
0.315763	-0.0205975	-0.899573	-0.797326	0.226372	1.23062	0.27177	0.004691	-0.978398	-0.833548	0.239813	1.45125	-0.075975	2.78643	1.77122	0.381761	1.34096	3.64638	0.923717	1.66365	0.901365	-0.79719	-1.46204	-1.32981	-1.3365	-1.47706	-1.48273	-1.54016	-1.4644	0.104873	0.0587991	0.168847	-0.0474363	-0.126239	-0.0733677	0.117471	1
0.492389	0.882326	-0.58574	-0.678788	0.313496	1.36905	-0.144925	0.757081	-0.730443	-0.772584	0.199129	1.39394	-0.191746	2.52857	1.275	1.62459	-0.520159	3.12489	2.04637	0.562595	1.00767	-0.79719	-1.46204	-1.32981	-1.3365	-1.47706	-1.48273	-1.54016	-1.4644	-0.0486852	-0.0178651	0.293105	-0.291576	-0.309555	-0.394376	0.27704	1
0.213046	1.72606	-0.58587	-0.530532	0.559083	1.76042	-0.613923	1.58639	-0.752516	-0.649284	0.402913	1.76016	-0.12299	2.49225	2.7184	1.90628	-0.910533	3.05745	2.33392	1.40411	1.66678	-0.79719	-1.46204	-1.32981	-1.3365	-1.47706	-1.48273	-1.54016	-1.4644	-0.122393	0.0610638	0.213792	-0.302809	-0.264739	-0.305019	0.307789	1
-0.107214	1.14726	-0.690815	-0.687321	-0.180003	0.21704	-0.259756	1.4159	-0.746489	-0.716859	-0.187823	0.256521	-0.231501	1.41492	0.639277	0.43354	0.245147	1.45898	-0.289876	-0.182458	0.191761	-0.79719	-1.46204	-1.32981	-1.3365	-1.47706	-1.48273	-1.54016	-1.4644	-0.333864	0.329205	0.348646	-0.413264	-0.396922	-0.338845	-0.168345	1
-0.259609	0.400601	-0.796592	-0.832168	-0.479639	-0.189267	0.141271	0.811905	-0.781115	-0.817648	-0.450479	-0.17994	-0.21836	0.376755	0.0086333	-0.092142	0.143051	0.289493	-0.055654	-0.860259	-0.501897	-0.79719	-1.46204	-1.32981	-1.3365	-1.47706	-1.48273	-1.54016	-1.4644	-0.398797	0.402589	0.15884	-0.00808456	-0.102967	-0.760863	-0.310683	1
-0.925057	-0.0157388	-0.916217	-0.898608	-0.56101	-0.264585	0.183607	0.735818	-0.794001	-0.808063	-0.46182	-0.210791	-0.218579	0.329961	-0.290045	-0.375817	0.697936	0.245812	-0.131691	-0.771085	-0.836766	-0.79719	-1.46204	-1.32981	-1.3365	-1.47706	-1.48273	-1.54016	-1.4644	-0.0834917	0.0407844	0.178621	-0.351731	-0.263854	-0.640106	0.133894	1
-1.42555	0.679056	-0.707083	-0.525322	2.63036	7.78427	-1.70762	1.05249	-0.707188	-0.495825	2.99583	9.77982	0.00555957	3.14542	2.81399	2.12945	0.912421	4.62298	2.12384	2.94167	2.04417	-0.79719	-1.46204	-1.32981	-1.3365	-1.47706	-1.48273	-1.54016	-1.4644	-0.450393	-0.139149	0.288853	-0.567887	-0.426293	0.152108	0.636063	1
-0.409376	1.3153	-0.642809	-0.725526	-0.175569	0.334754	-0.458696	1.75244	-0.660717	-0.736765	-0.156586	0.42899	-0.231215	1.61756	0.773491	1.0018	-0.135274	1.7191	1.83632	-0.24274	0.218338	-0.79719	-1.46204	-1.32981	-1.3365	-1.47706	-1.48273	-1.54016	-1.4644	-0.345564	0.173941	0.389871	-0.463684	-0.444527	-0.0666209	0.103945	1
-0.372269	0.320196	-0.751188	-0.798991	-0.59272	-0.280056	0.156668	0.7844	-0.702533	-0.762912	-0.570499	-0.287902	-0.249474	-0.223993	-0.38918	-0.161492	0.232036	-0.296786	-0.291445	-1.13077	-0.799558	-0.79719	-1.46204	-1.32981	-1.3365	-1.47706	-1.48273	-1.54016	-1.4644	-0.686257	0.0504362	0.0401693	-0.67647	-0.317476	-0.262753	0.267557	1
-0.701843	0.324689	-0.779679	-0.816043	-0.572796	-0.312378	0.0428707	0.989733	-0.678821	-0.746862	-0.517818	-0.311116	-0.247495	-0.397698	-0.576691	-0.408399	0.313193	-0.457328	0.48186	-1.09524	-0.741089	-0.79719	-1.46204	-1.32981	-1.3365	-1.47706	-1.48273	-1.54016	-1.4644	-0.14082	0.162822	0.266138	0.0247031	-0.155994	-0.5431	-0.0521695	1
-1.07475	0.0616469	-0.860807	-0.865198	-0.638039	-0.346796	0.0824149	0.934871	-0.69216	-0.747961	-0.555157	-0.327981	-0.22499	-0.418574	-0.317644	-1.06698	1.55565	-0.475629	-1.52782	-0.793858	-0.940416	-0.79719	-1.46204	-1.32981	-1.3365	-1.47706	-1.48273	-1.54016	-1.4644	-0.33246	0.15049	0.042424	0.0969717	0.0153359	-0.265458	0.107	1
-0.151465	0.664186	-0.73255	-0.875197	-0.612667	-0.362861	0.0895318	1.04612	-0.731892	-0.88344	-0.617973	-0.412799	-0.169674	-0.837728	-0.321616	-0.501949	0.171168	-0.849172	-0.462738	-1.19065	-0.504554	-0.79719	-1.46204	-1.32981	-1.3365	-1.47706	-1.48273	-1.54016	-1.4644	-0.177674	-0.128141	0.105434	-0.599756	-0.325198	-0.129248	0.62798	1
0.098157	1.3673	-0.404371	-0.608907	0.000894171	0.501004	-0.394324	1.42074	-0.50997	-0.682857	-0.0642377	0.51014	-0.165091	1.71003	1.3488	0.924796	-0.121303	1.84262	1.15115	0.447624	0.933257	-0.79719	-1.46204	-1.32981	-1.3365	-1.47706	-1.48273	-1.54016	-1.4644	-0.037629	-0.358352	0.274375	-0.816475	-0.524648	-0.0233014	1.18699	1
-0.543057	1.00613	-0.648489	-0.723932	-0.348955	-0.069154	-0.325442	1.57522	-0.611849	-0.699801	-0.307584	-0.0304855	-0.256675	0.901762	0.492414	-0.132523	1.02234	0.852544	-0.549329	-0.258873	-0.26802	-0.79719	-1.46204	-1.32981	-1.3365	-1.47706	-1.48273	-1.54016	-1.4644	-0.497074	-0.0817107	0.318873	-0.206493	-0.288926	-0.517633	0.532479	1
0.139121	0.599334	-0.644843	-0.725448	-0.507612	-0.240584	0.139519	0.781206	-0.685094	-0.750225	-0.527271	-0.279326	-0.255624	-0.112806	-0.17678	-0.29387	0.254064	-0.188769	-0.248061	-0.972848	-0.693251	-0.79719	-1.46204	-1.32981	-1.3365	-1.47706	-1.48273	-1.54016	-1.4644	-0.558497	-0.0457965	-0.105219	-0.353892	-0.0870323	-0.374272	0.391839	1
0.060847	0.399835	-0.69487	-0.735772	-0.526718	-0.210242	0.210517	0.635909	-0.71193	-0.744295	-0.533983	-0.231637	-0.256538	0.0289264	-0.624364	-0.449204	0.627937	-0.0554225	-1.64728	-0.989025	-0.568339	-0.79719	-1.46204	-1.32981	-1.3365	-1.47706	-1.48273	-1.54016	-1.4644	-0.677834	1.13928	0.250847	-0.183974	-0.236593	-0.545815	-0.697687	1
0.0317038	0.565236	-0.648578	-0.741845	-0.448334	-0.0731742	0.0961183	0.795205	-0.673482	-0.758063	-0.455746	-0.0708211	-0.250484	0.597815	0.0389021	-0.090039	0.383804	0.520751	-0.952703	-0.663946	-0.504554	-0.79719	-1.46204	-1.32981	-1.3365	-1.47706	-1.48273	-1.54016	-1.4644	-0.755051	0.45174	0.393184	1.15492	0.252836	-0.916053	-0.272567	1
-0.44062	0.700141	-0.632605	-0.647906	0.204016	1.51083	-0.401743	1.05457	-0.625134	-0.637261	0.284769	1.92083	-0.228731	2.54766	1.50485	1.51894	-0.209071	3.16067	1.63142	0.858717	0.614334	-0.79719	-1.46204	-1.32981	-1.3365	-1.47706	-1.48273	-1.54016	-1.4644	-0.398797	-0.0800815	0.304629	-0.399056	-0.363217	-0.150483	0.552177	1
-0.674868	1.20123	-0.414099	-0.530653	-0.139604	0.179341	-0.6089	1.76618	-0.351022	-0.49286	-0.0835755	0.269745	-0.208661	1.39302	1.24629	-0.322254	1.04598	1.43765	0.100358	0.628486	0.404376	-0.79719	-1.46204	-1.32981	-1.3365	-1.47706	-1.48273	-1.54016	-1.4644	-0.0530726	-0.00267749	0.228215	-0.650822	-0.424157	-0.410976	0.376928	1
-0.126653	1.88241	-0.47683	-0.552592	-0.204801	0.293641	-0.609248	2.05478	-0.571481	-0.618603	-0.257366	0.294479	-0.215565	1.20913	0.624452	0.787933	-0.608382	1.21662	1.20707	-0.493715	0.489422	-0.79719	-1.46204	-1.32981	-1.3365	-1.47706	-1.48273	-1.54016	-1.4644	-0.0965953	-0.308199	0.15014	-0.352196	-0.246218	0.194424	0.989806	1
0.419264	1.48716	-0.298978	-0.532113	-0.23082	0.0674095	-0.293962	1.37714	-0.456899	-0.641881	-0.324247	0.00164087	-0.282764	0.765095	0.522383	0.638661	-0.475187	0.700111	0.692232	-0.594897	0.321988	-0.79719	-1.46204	-1.32981	-1.3365	-1.47706	-1.48273	-1.54016	-1.4644	-0.530418	2.14864	0.391004	-0.204671	-0.333311	-0.337513	-0.163455	1
0.111779	0.5915	-0.593424	-0.749385	-0.513796	-0.203136	0.118705	0.787775	-0.624606	-0.774381	-0.533123	-0.234387	-0.262516	0.108727	-0.0698153	0.147122	-0.280915	0.0218981	0.349007	-0.937656	-0.435454	-0.79719	-1.46204	-1.32981	-1.3365	-1.47706	-1.48273	-1.54016	-1.4644	-0.755051	-0.0769455	0.473913	-0.0956038	-0.338102	0.0578941	0.502165	1
0.372749	0.421557	-0.655529	-0.786563	-0.577757	-0.289976	0.310645	0.509916	-0.716349	-0.826561	-0.610627	-0.345232	-0.226688	-0.442558	-0.323088	-0.257438	-0.0748267	-0.498414	0.090964	-1.05305	-0.467347	-0.79719	-1.46204	-1.32981	-1.3365	-1.47706	-1.48273	-1.54016	-1.4644	-0.312805	0.0122901	0.228972	-0.60266	-0.403819	-0.762842	0.351583	1
-0.561482	0.726686	-0.62072	-0.607397	-0.106853	0.468565	-0.327083	1.2246	-0.574809	-0.563092	-0.0263429	0.667254	-0.248285	2.07631	0.877929	0.253124	0.909245	2.36693	0.260347	0.601171	0.348565	-0.79719	-1.46204	-1.32981	-1.3365	-1.47706	-1.48273	-1.54016	-1.4644	-0.288235	0.373224	0.0951765	-0.243604	-0.164872	-0.294982	-0.0808399	1
-0.610207	0.73687	-0.631104	-0.687714	-0.084279	0.673548	-0.357849	1.25962	-0.579449	-0.65065	0.00610249	0.941452	-0.205343	2.24394	1.36408	0.239593	1.12843	2.63116	0.931856	1.04907	0.760507	-0.79719	-1.46204	-1.32981	-1.3365	-1.47706	-1.48273	-1.54016	-1.4644	-0.411082	-0.106453	0.284435	-0.463809	-0.378552	-0.374582	0.539017	1
-0.0578232	2.05121	-0.422166	-0.466117	0.524791	1.31013	-0.830498	2.00175	-0.575462	-0.577046	0.39028	1.31874	-0.200229	2.29744	1.90866	0.929585	0.340588	2.71727	-0.161542	1.13658	1.57908	-0.79719	-1.46204	-1.32981	-1.3365	-1.47706	-1.48273	-1.54016	-1.4644	-0.549138	-0.25641	0.0221023	0.500576	0.20247	1.09825	1.02133	1
-0.300186	1.08251	-0.63646	-0.722203	-0.312774	0.0548565	-0.27885	1.48326	-0.648213	-0.729801	-0.301818	0.0918433	-0.250034	0.922869	-0.797716	-1.12174	2.12742	0.875119	-1.23752	-0.504689	-0.12982	-0.79719	-1.46204	-1.32981	-1.3365	-1.47706	-1.48273	-1.54016	-1.4644	-0.435651	-0.0564184	0.270353	-0.119946	-0.221141	-0.379552	0.237287	1
0.169852	0.303139	-0.92124	-0.928456	-0.651471	-0.319391	0.416343	0.533436	-0.966666	-0.950554	-0.668295	-0.36385	0.0466857	0.00440922	-0.177269	-0.548411	0.942522	-0.0786221	-0.513087	-1.06361	-0.477978	-0.79719	-1.46204	-1.32981	-1.3365	-1.47706	-1.48273	-1.54016	-1.4644	0.375134	-0.208832	0.0864529	-0.49323	-0.267278	0.485494	0.865902	1
0.0546742	1.9962	-0.256319	-0.696305	-0.42678	-0.281235	-0.540831	2.0706	-0.377578	-0.777649	-0.49261	-0.357493	-0.255368	-1.19585	0.147033	0.202883	-1.36395	-1.15282	0.948351	-1.29383	0.316672	-0.79719	-1.46204	-1.32981	-1.3365	-1.47706	-1.48273	-1.54016	-1.4644	-0.200488	-0.507565	0.253765	-0.810519	-0.509167	0.667965	2.15102	1
0.452908	1.42884	-0.480772	-0.62341	-0.0817363	0.129096	-0.236871	1.32296	-0.634945	-0.726199	-0.182576	0.0677651	-0.157304	1.57798	1.45537	0.276823	0.204439	1.66844	0.745593	0.3266	0.861499	-0.79719	-1.46204	-1.32981	-1.3365	-1.47706	-1.48273	-1.54016	-1.4644	-0.0179736	-0.315198	0.296198	-0.672265	-0.475997	0.329756	1.30357	1
0.0865047	1.89348	-0.742202	-0.775884	-0.370526	0.0146584	-0.398948	2.02589	-0.856918	-0.845442	-0.427902	-0.0246465	-0.148589	0.981499	0.991575	0.874569	-1.12393	0.941428	1.09062	-0.652871	0.513342	-0.79719	-1.46204	-1.32981	-1.3365	-1.47706	-1.48273	-1.54016	-1.4644	-0.488299	-0.190794	0.290838	-0.634441	-0.456296	-0.246469	0.654584	1
0.484736	1.31197	-0.674609	-0.741517	-0.468655	-0.176038	-0.0432972	1.29179	-0.804211	-0.823379	-0.533008	-0.242667	-0.240223	-0.0922584	0.0391084	0.289378	-0.573855	-0.171471	0.912259	-1.16344	-0.124504	-0.79719	-1.46204	-1.32981	-1.3365	-1.47706	-1.48273	-1.54016	-1.4644	-0.583067	0.128895	0.460172	-0.472647	-0.492426	-0.70118	0.0268728	1
0.410448	1.12603	-0.688387	-0.758934	-0.304632	0.0796238	-0.0344393	1.13627	-0.805925	-0.831544	-0.366319	0.0436387	-0.217442	1.34743	0.610882	0.825551	-0.775708	1.37669	1.29664	-0.612968	0.282122	-0.79719	-1.46204	-1.32981	-1.3365	-1.47706	-1.48273	-1.54016	-1.4644	-0.593596	0.0404334	0.200543	-0.636859	-0.400793	-0.326511	0.152716	1
0.0295685	0.501458	-0.794785	-0.829243	-0.467303	-0.0884734	0.180793	0.759687	-0.828381	-0.845567	-0.468982	-0.0823277	-0.229841	0.821254	-0.318742	-0.0819542	0.29562	0.763017	-0.426214	-0.875018	-0.315858	-0.79719	-1.46204	-1.32981	-1.3365	-1.47706	-1.48273	-1.54016	-1.4644	-0.675201	0.403444	-0.0167727	0.0633125	0.0378629	-0.322463	-0.281084	1
0.146656	0.543568	-0.774457	-0.826986	-0.429229	-0.011345	0.180759	0.733029	-0.826406	-0.85566	-0.441614	-0.00328081	-0.218895	1.28526	0.113007	0.284791	0.12411	1.29926	-0.289667	-0.67191	-0.0872968	-0.79719	-1.46204	-1.32981	-1.3365	-1.47706	-1.48273	-1.54016	-1.4644	-0.296425	0.0568061	0.295572	-0.697695	-0.486594	-0.456441	0.207514	1
-0.150519	0.476613	-0.774809	-0.779797	-0.0374039	0.715275	-0.0262673	0.743417	-0.80204	-0.788788	0.00562209	0.91123	-0.149697	2.50195	1.22337	-0.917292	1.87965	3.0745	0.391158	1.52348	0.489422	-0.79719	-1.46204	-1.32981	-1.3365	-1.47706	-1.48273	-1.54016	-1.4644	-0.239097	0.101933	0.164308	-0.237549	-0.205549	-0.567886	0.169407	1
0.0723724	1.33565	-0.649784	-0.689629	-0.0643713	0.463408	-0.311936	1.45822	-0.745129	-0.750112	-0.110851	0.491081	-0.203941	1.92114	1.33644	0.919163	0.13655	2.13702	0.242104	0.0872126	0.611676	-0.79719	-1.46204	-1.32981	-1.3365	-1.47706	-1.48273	-1.54016	-1.4644	-0.492979	0.290688	0.500563	-0.24673	-0.420097	-0.128178	-0.271992	1
0.521803	0.778916	-0.634109	-0.746998	-0.391747	-0.0351615	0.141095	0.764641	-0.743506	-0.815754	-0.448088	-0.0790126	-0.242802	0.872646	0.0665916	-0.304581	0.573913	0.818574	-0.99662	-0.591811	0.00572248	-0.79719	-1.46204	-1.32981	-1.3365	-1.47706	-1.48273	-1.54016	-1.4644	-0.637119	-0.0326983	0.442864	-0.975192	-0.69875	-0.504238	0.389588	1
0.386778	0.633792	-0.723033	-0.779674	-0.375492	0.157022	0.170127	0.690537	-0.809681	-0.831923	-0.413335	0.158849	-0.248023	1.28302	0.252099	0.588594	-0.408999	1.29651	0.562133	-0.6356	-0.12982	-0.79719	-1.46204	-1.32981	-1.3365	-1.47706	-1.48273	-1.54016	-1.4644	-0.632205	0.266882	0.387523	-0.665765	-0.530381	-1.18415	-0.223644	1
0.340246	0.615521	-0.70136	-0.769083	-0.443624	-0.0841796	0.187995	0.706257	-0.777333	-0.815326	-0.477457	-0.111089	-0.256477	0.614437	0.0481361	0.250643	-0.355972	0.537392	0.699296	-0.837256	-0.329147	-0.79719	-1.46204	-1.32981	-1.3365	-1.47706	-1.48273	-1.54016	-1.4644	-0.686257	0.546278	0.509063	0.078853	-0.284727	-1.14666	-0.582741	1
-0.0754383	0.54769	-0.695605	-0.759906	-0.469726	-0.186439	0.0962742	0.847115	-0.70345	-0.763046	-0.465751	-0.197804	-0.261985	0.192571	0.333511	-0.358507	0.0672475	0.103584	-0.58917	-0.748485	-0.294597	-0.79719	-1.46204	-1.32981	-1.3365	-1.47706	-1.48273	-1.54016	-1.4644	-0.579557	0.132202	0.208513	-0.597924	-0.38896	-0.942266	-0.00400365	1
-0.791757	1.10535	-0.596694	-0.464145	1.81214	4.79573	-1.21786	1.31623	-0.655805	-0.494623	1.865	5.57011	-0.160762	3.00657	2.74895	0.793158	0.929447	4.18987	2.49222	2.71856	2.0176	-0.79719	-1.46204	-1.32981	-1.3365	-1.47706	-1.48273	-1.54016	-1.4644	-0.479876	-0.25862	0.253037	-0.486337	-0.368623	-0.00526562	1.06338	1
0.127126	1.31193	-0.667576	-0.698486	-0.323467	-0.00714768	-0.201031	1.45599	-0.758251	-0.754726	-0.366295	-0.0342224	-0.236878	0.765417	0.131438	0.168836	-0.0585165	0.700475	0.586837	-0.720429	0.0748225	-0.79719	-1.46204	-1.32981	-1.3365	-1.47706	-1.48273	-1.54016	-1.4644	-0.0855391	-0.0256538	0.267997	-0.271015	-0.284946	-0.430963	0.315736	1
0.12396	0.482456	-0.805328	-0.882549	-0.620898	-0.352114	0.280689	0.722332	-0.84429	-0.905788	-0.639064	-0.407009	-0.140436	-0.767883	0.254146	-0.134786	-0.567735	-0.788078	0.800152	-1.09357	-0.273335	-0.79719	-1.46204	-1.32981	-1.3365	-1.47706	-1.48273	-1.54016	-1.4644	0.117157	-0.349214	0.216418	-0.66178	-0.421504	0.16051	1.41954	1
0.760767	1.09332	-0.449038	-0.732671	-0.485365	-0.293508	0.074867	0.937567	-0.60776	-0.831596	-0.564547	-0.380171	-0.172864	-0.863515	0.0745896	-0.193165	-0.470239	-0.871345	-1.29594	-1.15323	-0.113874	-0.79719	-1.46204	-1.32981	-1.3365	-1.47706	-1.48273	-1.54016	-1.4644	0.301427	-0.372151	0.252102	-0.491563	-0.370296	0.651626	1.38321	1
0.613046	1.40383	-0.319967	-0.552376	-0.215098	-0.0848691	-0.186764	1.21835	-0.503036	-0.674362	-0.324999	-0.169796	-0.145477	1.0782	2.99836	0.59044	-1.53954	1.05286	3.2031	1.15637	1.37709	-0.79719	-1.46204	-1.32981	-1.3365	-1.47706	-1.48273	-1.54016	-1.4644	0.0803034	-0.421344	0.242791	-0.459837	-0.350755	0.565997	1.48481	1
-2.50396	0.0745885	-0.74654	0.0304024	10.2319	32.1109	-4.00826	-0.397672	-0.983731	-0.249837	8.3812	30.1088	0.640976	3.33285	4.87257	6.7547	-3.23243	5.59861	12.8056	4.23808	5.33705	-0.79719	-1.46204	-1.32981	-1.3365	-1.47706	-1.48273	-1.54016	-1.4644	-0.568325	-0.748446	0.411356	-0.626504	-0.52834	0.847378	2.54148	1
-1.81	1.23597	-0.565271	0.0899647	8.40727	21.8816	-3.32268	0.68417	-0.834283	-0.214379	6.7532	20.2154	0.36266	3.26241	4.81668	5.38499	-3.37932	5.12047	6.24585	3.73637	4.8507	-0.79719	-1.46204	-1.32981	-1.3365	-1.47706	-1.48273	-1.54016	-1.4644	-0.686257	0.511659	0.0630884	-1.06379	-0.499202	0.0295073	0.180259	1
-0.117527	2.86537	-0.570085	-0.676295	0.103833	0.810266	-0.972779	2.81882	-0.734166	-0.782794	-0.0186814	0.772109	-0.121117	1.88955	1.75679	1.9836	-1.172	2.09039	1.95534	-0.0480763	1.24952	-0.79719	-1.46204	-1.32981	-1.3365	-1.47706	-1.48273	-1.54016	-1.4644	-0.597808	0.313898	0.309163	-0.389725	-0.362024	0.26536	0.0527414	1
0.173513	1.63616	-0.600766	-0.749376	-0.473461	-0.209408	-0.28033	1.74791	-0.709063	-0.818021	-0.528002	-0.27148	-0.186514	-0.0540525	0.740222	0.338227	-0.821734	-0.13719	0.940875	-0.880263	0.226311	-0.79719	-1.46204	-1.32981	-1.3365	-1.47706	-1.48273	-1.54016	-1.4644	-0.755051	-0.0153643	0.421685	-0.339446	-0.410764	-0.201835	0.355242	1
-0.0412885	2.02509	-0.53482	-0.648847	-0.3734	-0.139177	-0.545361	2.18234	-0.640431	-0.720357	-0.430289	-0.194475	-0.255711	0.208851	0.708143	0.5589	-0.851498	0.120573	1.36735	-0.892986	0.159869	-0.79719	-1.46204	-1.32981	-1.3365	-1.47706	-1.48273	-1.54016	-1.4644	-0.46022	-0.308445	0.275832	-1.0214	-0.614114	-0.427218	0.938391	1
0.372727	1.0798	-0.636944	-0.689339	-0.455372	-0.225607	-0.00152205	1.12615	-0.741561	-0.756091	-0.508284	-0.288011	-0.216032	0.379975	1.59129	-0.893862	0.915995	0.292695	0.0641693	0.299204	-0.0128814	-0.79719	-1.46204	-1.32981	-1.3365	-1.47706	-1.48273	-1.54016	-1.4644	-0.214528	0.151475	0.0821715	0.021746	-0.042063	-0.305664	0.0306009	1
-0.351203	1.48297	-0.510159	-0.503456	0.580098	1.44074	-0.756621	1.69009	-0.582686	-0.551132	0.557847	1.62392	-0.212702	2.42644	1.70906	0.0665256	1.32309	2.93966	0.429977	1.71622	1.7412	-0.79719	-1.46204	-1.32981	-1.3365	-1.47706	-1.48273	-1.54016	-1.4644	-0.181769	0.0129174	-0.233647	-0.720297	-0.164937	-0.140783	0.346977	1
-0.192747	1.38184	-0.608605	-0.732038	-0.455814	-0.202658	-0.318498	1.7309	-0.646199	-0.758977	-0.473884	-0.235617	-0.26369	-0.150679	-0.0290974	0.0410962	-0.0835027	-0.228674	0.224472	-0.999539	-0.143108	-0.79719	-1.46204	-1.32981	-1.3365	-1.47706	-1.48273	-1.54016	-1.4644	-0.411082	0.40525	0.121116	-0.63794	-0.351519	-0.60601	-0.195032	1
0.0607045	1.53048	-0.460818	-0.658067	-0.430796	-0.232552	-0.329095	1.68176	-0.546559	-0.718375	-0.47855	-0.292228	-0.238357	-0.561652	-0.0891472	0.0366156	-0.292856	-0.607092	0.623506	-1.06283	-0.105901	-0.79719	-1.46204	-1.32981	-1.3365	-1.47706	-1.48273	-1.54016	-1.4644	-0.221547	0.153071	0.115228	-0.206705	-0.161484	-0.423156	-0.0230075	1
0.0421086	1.54868	-0.622	-0.707729	-0.39471	-0.117744	-0.322965	1.75128	-0.707315	-0.763117	-0.435955	-0.158032	-0.21972	0.31582	0.0610682	0.210546	-0.310143	0.228284	0.600972	-0.951097	-0.042116	-0.79719	-1.46204	-1.32981	-1.3365	-1.47706	-1.48273	-1.54016	-1.4644	0.473411	-0.208877	0.371006	-0.656818	-0.516171	-0.0073111	1.06251	1
0.333142	-0.461544	0.203598	1.48863	1.3634	0.610505	-0.268043	-0.694167	0.0738932	1.31425	1.22202	0.599803	-0.0294425	1.2602	1.32961	1.59975	-0.779287	1.26863	1.07915	1.5518	1.26281	0.824283	1.17271	1.74421	1.58062	0.980149	0.640699	0.675143	1.12026	-0.037629	-0.00361831	-0.220657	0.0830445	0.174073	0.223421	0.419806	1
0.533045	-0.459107	0.0751576	0.833634	0.223782	-0.0429701	0.13881	-0.642747	-0.00799996	0.742291	0.161343	-0.0885257	0.220317	0.322775	0.514045	0.603562	-0.230081	0.235024	0.168531	0.901005	0.550549	0.608087	1.76119	1.76311	1.64209	1.0361	0.521974	0.625122	1.71753	1.02376	0.0144084	-0.235888	0.491244	0.360005	0.262145	0.291328	1
1.27028	-0.921531	-0.590368	-0.464389	-0.572452	-0.374783	1.03138	-1.17107	-0.696901	-0.536798	-0.627053	-0.456188	0.914523	-0.554979	-0.455668	-0.234015	-0.210196	-0.598876	0.196869	-0.20912	-0.555051	-0.472895	0.262756	1.36389	1.62606	1.23959	0.728433	0.545406	0.239084	2.73378	0.00546779	-0.736829	1.23316	0.994319	0.601169	0.247507	1
0.864176	-0.800114	-0.440697	-0.168378	-0.36524	-0.253336	0.76774	-0.987713	-0.507768	-0.209693	-0.404188	-0.311347	0.505429	-0.0806623	-0.28434	-0.131253	-0.332116	-0.161409	0.332769	0.094804	-0.230812	1.36477	0.845738	1.14542	1.10262	0.8552	0.394036	0.626515	0.742801	2.14412	-0.025488	-0.85328	1.11723	1.01715	0.849383	0.251861	1
1.37871	-0.714974	-0.314313	-0.194666	-0.417649	-0.304901	0.814453	-1.00779	-0.473871	-0.322662	-0.500483	-0.391733	0.616466	-0.407803	-0.275824	-0.130873	-0.0909836	-0.464783	-0.132803	-0.0430473	-0.252074	0.592644	0.596217	2.06091	1.82318	1.18324	0.363644	0.556239	0.587107	1.72293	-0.0435131	-0.703648	1.36345	1.02984	0.876055	0.320743	1
1.82146	-1.12372	-0.743778	-0.740459	-0.712065	-0.418153	1.31449	-1.45127	-0.899562	-0.838476	-0.777899	-0.511899	1.30796	-0.851242	-0.751489	-0.498182	-0.260039	-0.859524	0.144121	-0.624754	-1.02812	-0.79719	-1.46204	-1.32981	-1.3365	-1.47706	-1.48273	-1.54016	-1.4644	2.95491	0.012464	-0.56351	1.04377	0.803941	0.722035	0.292708	1
1.88908	-1.3882	-0.899724	-0.989284	-0.810927	-0.465419	1.54582	-1.72082	-1.04155	-1.06636	-0.867592	-0.559384	1.97438	-1.14632	-1.21257	-0.915133	0.130396	-1.10407	-0.222415	-0.968446	-1.48524	-0.580994	0.497329	0.467693	0.412693	0.683843	0.362935	0.64631	0.513839	5.29881	-0.0255848	-1.06671	1.99144	1.52858	1.2759	0.282372	1
1.66337	-1.47401	-1.07165	-1.0659	-0.824222	-0.465483	1.63529	-1.78593	-1.19254	-1.12792	-0.873867	-0.554989	2.16818	-1.03968	-1.32694	-1.01679	0.291604	-1.01909	-0.418523	-1.08303	-1.55169	-0.79719	-1.46204	-1.32981	-1.3365	-1.47706	-1.48273	-1.54016	-1.4644	4.38484	-0.00277956	-1.42552	1.78249	1.66299	1.13902	0.251465	1
-1.34258	-0.520155	0.202992	1.29231	0.679312	0.00671981	-0.761316	-0.160236	0.68148	2.00483	1.1242	0.163471	0.0308411	0.389653	0.0964257	0.148049	-0.115877	0.303308	-0.394659	1.06434	0.648884	0.734202	0.836593	1.43494	1.39923	0.933391	0.39993	0.570284	0.660375	0.596258	0.114879	-2.44188	2.32676	2.53468	1.76004	0.0243267	1
-0.894982	-0.30912	0.853523	2.24026	1.9982	0.658039	-1.17538	-0.299351	1.01058	2.43168	2.16857	0.803906	-0.177844	1.04845	0.788723	0.834379	0.0329465	1.01783	0.390751	1.9122	1.48606	1.47287	1.55265	1.4644	1.19677	0.855886	0.421917	0.639627	1.50396	-0.686257	0.244759	-2.11109	0.564678	1.56609	0.351258	-0.204506	1
0.543433	-0.155584	0.524155	0.784106	0.249334	-0.0468056	-0.0793285	-0.375762	0.380405	0.619372	0.140819	-0.113406	0.0883507	0.157821	0.297115	0.467211	-0.176422	0.0698987	-0.256189	0.760123	0.643569	-0.166617	0.331748	0.879312	0.869069	0.826366	0.459098	0.619757	0.294035	0.092588	0.127157	-0.483375	0.29074	0.42835	0.359491	0.162507	1
0.915901	-0.760099	-0.271438	-0.502072	-0.595167	-0.380328	0.81533	-0.944493	-0.328324	-0.550699	-0.6386	-0.456233	0.787008	-0.934392	-0.413209	-0.18999	-0.35099	-0.930611	0.0521782	-0.123896	-0.438112	-0.79719	-1.46204	-1.32981	-1.3365	-1.47706	-1.48273	-1.54016	-1.4644	2.49792	0.0240181	-0.754481	1.07762	0.938162	0.617241	0.185293	1
1.00157	-1.14421	-0.707421	-0.763815	-0.680625	-0.386734	1.19943	-1.35235	-0.763646	-0.796794	-0.714803	-0.456499	0.946607	-0.53356	-0.486123	-0.639089	0.466424	-0.579939	-0.125709	-0.10652	-0.722485	0.103629	1.09526	0.706248	0.618767	0.670687	0.289356	0.610984	1.17325	1.48075	0.130634	-2.49267	2.87179	2.80201	1.06543	0.0306064	1
0.78768	-1.08135	-0.621059	-0.643386	-0.638199	-0.384769	1.07898	-1.25279	-0.644763	-0.653146	-0.662181	-0.4496	0.803127	-0.519515	-0.740081	-0.515041	0.0728294	-0.565947	-0.454933	-0.24423	-0.693251	1.36477	0.649111	1.27679	1.40406	0.849845	0.155549	0.609626	0.513839	2.23626	0.0456573	-0.870122	0.965802	0.962263	0.653652	0.188097	1
1.37809	-1.16161	-0.797737	-0.887602	-0.761327	-0.430944	1.32718	-1.42121	-0.900252	-0.947562	-0.809594	-0.515356	1.28928	-1.04599	-0.980014	-0.730699	0.00117316	-1.02556	-0.538106	-0.650557	-1.11848	-0.364797	0.0557805	1.03373	1.01527	1.02911	1.02321	0.733896	0.0742313	3.61828	0.0932332	-1.0479	1.80881	1.43788	0.912229	0.0607264	1
1.66022	-1.49309	-1.08384	-1.12521	-0.862184	-0.483915	1.66752	-1.80451	-1.20338	-1.1865	-0.911071	-0.575126	2.38092	-1.40645	-1.4241	-1.09021	0.260494	-1.31944	0.07857	-1.1922	-1.83606	-0.79719	-1.46204	-1.32981	-1.3365	-1.47706	-1.48273	-1.54016	-1.4644	4.73863	0.131123	-1.19368	1.95655	1.59302	0.923949	-0.0197365	1
0.24789	-0.523765	0.053056	0.0172698	-0.250992	-0.214789	0.303699	-0.578001	0.0963968	0.0454938	-0.251802	-0.246773	0.229668	-0.224209	-0.394397	-0.317325	0.36518	-0.296463	-0.62189	0.383481	0.0562186	-0.0765351	1.10791	1.19999	1.12918	0.83327	0.288506	0.598997	1.06335	1.89843	0.221682	-1.1059	1.14454	1.18716	0.329544	-0.103824	1
1.03821	-1.2007	-0.88693	-0.948512	-0.767534	-0.433757	1.3425	-1.40691	-0.953693	-0.98642	-0.803422	-0.51005	1.26543	-0.917361	-1.16999	-0.913746	0.349658	-0.913364	-0.418546	-0.708412	-1.25402	-0.79719	-1.46204	-1.32981	-1.3365	-1.47706	-1.48273	-1.54016	-1.4644	2.8812	0.153308	-1.28518	2.02761	1.68102	0.7561	-0.0546055	1
0.70166	-1.19359	-0.689789	-0.841096	-0.676495	-0.385794	1.18262	-1.35684	-0.69455	-0.851508	-0.694011	-0.444645	0.734287	-0.506208	-0.949467	-0.73556	0.459122	-0.553785	0.0986636	-0.329066	-0.834108	0.64412	1.83577	1.26807	1.00868	0.616078	0.236465	0.6422	1.77771	1.68783	0.150082	-2.44019	3.17896	2.90188	0.893497	-0.106173	1
-0.235072	-0.456213	0.74211	1.63082	0.96234	0.169738	-0.525013	-0.556636	0.787012	1.66202	0.977387	0.184073	-0.0901343	0.652455	0.635982	0.748454	-0.279167	0.577945	0.10378	1.44074	1.09538	0.716185	0.663484	1.1717	1.16126	0.922671	0.50327	0.619515	0.591686	-0.450393	0.296516	-0.849186	0.329142	0.674035	0.0367488	-0.151361	1
-0.436605	-0.0347703	1.0645	1.65783	0.77481	0.096517	-0.801152	-0.0717766	1.12096	1.68934	0.772588	0.0951753	-0.0743551	0.273945	0.442501	0.545463	0.0835366	0.1851	-0.311643	1.27249	1.00501	0.608087	0.742414	1.34477	1.18165	0.904498	0.545533	0.637938	0.712709	-0.479876	0.180892	-0.972235	0.718141	0.919191	0.399052	-0.138405	1
-1.15478	-0.126114	0.94893	2.34727	1.84664	0.573413	-1.38593	-0.00114215	1.20005	2.66012	2.0887	0.741791	-0.210911	0.891039	0.693319	0.785347	-0.015259	0.840007	0.235777	1.66349	1.42227	0.932382	0.960122	0.990204	0.947717	0.794662	0.589816	0.651234	0.915068	-0.361943	0.174286	-1.64565	1.18251	1.54158	0.692951	0.112917	1
-0.926446	-0.148015	0.900627	2.58995	2.2324	0.73285	-1.33291	-0.144713	0.995917	2.71024	2.34083	0.859983	-0.211542	1.11997	0.823351	0.889072	0.170414	1.10048	0.132713	1.90734	1.48074	1.14858	1.11998	1.13435	1.00709	0.75728	0.524902	0.624299	1.08533	-0.479876	0.300144	-1.2052	2.0495	1.6404	0.208005	-0.300262	1
-0.721548	0.0173303	0.949519	2.27651	1.70332	0.546521	-1.17114	-0.000388374	1.00647	2.31421	1.73059	0.615817	-0.190305	0.889257	0.655051	0.747076	-0.0641969	0.836832	-0.0934707	1.54977	1.60034	1.79717	1.17345	0.958465	0.911686	0.787912	0.469846	0.660055	1.07434	-0.627291	0.218188	-2.73225	3.63335	3.28114	0.72746	-0.229012	1
-0.5741	-0.28713	0.872005	2.07607	1.45132	0.443302	-0.906595	-0.340363	0.945785	2.15124	1.49836	0.510931	-0.157887	0.848458	0.644888	0.699304	0.244073	0.791819	0.490994	1.72157	1.32394	1.47287	0.884479	0.947628	0.850507	0.776871	0.503386	0.635861	0.770629	-0.627291	0.251259	-1.22539	0.947193	1.17671	-0.0991228	-0.243675	1
-0.131174	-0.187485	0.923721	1.34494	0.652655	0.13531	-0.539236	-0.292076	0.922315	1.30211	0.619768	0.128176	-0.062897	0.446302	0.409785	0.449914	0.151009	0.36224	0.0473563	1.24226	0.935915	0.608087	0.703269	1.17331	1.2101	0.924219	0.433444	0.639359	0.744633	-0.391426	0.0666678	-0.987196	1.41751	1.23077	-0.0243419	0.0367958	1
-0.478421	-0.209949	0.886968	1.73974	1.06237	0.317706	-0.793293	-0.243775	0.972493	1.80076	1.09675	0.364576	-0.132971	0.690094	0.440588	0.503822	0.0953316	0.618104	-0.253297	1.44753	1.06348	1.36477	1.0465	1.14952	1.0834	0.808916	0.308903	0.636815	1.03038	-0.450393	0.331695	-0.914875	0.939476	0.978913	0.215951	-0.337296	1
-0.276781	-0.59323	0.421925	1.05192	0.47232	0.0551208	-0.243827	-0.617099	0.56822	1.20552	0.555767	0.0927925	-0.0665186	0.544278	0.343947	0.518937	-0.219039	0.462635	-0.083747	1.18582	0.736588	-0.316753	0.557122	0.665077	0.702259	0.686977	0.393091	0.593494	0.403937	0.0966829	0.292503	-0.292109	0.129805	0.239026	-0.412167	-0.134784	1
0.265672	-0.722882	-0.14676	-0.289639	-0.416961	-0.286511	0.53861	-0.769849	-0.0743975	-0.247376	-0.410357	-0.323305	0.27413	-0.351019	-0.347538	-0.144779	-0.0198146	-0.414084	-0.21423	0.159356	-0.206893	-0.79719	-1.46204	-1.32981	-1.3365	-1.47706	-1.48273	-1.54016	-1.4644	0.653586	0.168643	-0.799761	0.839388	0.863572	0.289371	-0.0727021	1
0.448881	-0.89363	-0.414114	-0.647515	-0.610416	-0.350133	0.848361	-0.973228	-0.373484	-0.637144	-0.620461	-0.40005	0.505447	-0.565326	-0.702188	-0.488613	0.262035	-0.607456	-0.219259	-0.148952	-0.634781	-0.256699	0.423737	1.63791	1.501	1.20846	0.563734	0.553525	0.367303	1.42547	0.156702	-0.382662	0.513245	0.461429	0.0122556	0.0774004	1
0.0480916	-0.783109	-0.105461	-0.0406834	-0.0178967	-0.00659417	0.352095	-0.819201	-0.00263114	0.0440942	0.0429695	0.0328465	0.0079053	0.50484	-0.112805	-0.100451	0.208731	0.422747	-0.0959365	0.775068	0.239599	2.44576	1.18602	1.27742	1.03279	0.744041	0.580557	0.709044	1.03587	0.640482	0.192075	-2.22714	1.6949	2.12716	0.770344	-0.190121	1
-1.63633	-0.553826	0.799769	2.59295	3.34554	1.58194	-1.81724	-0.451375	1.16542	3.15148	3.98886	2.12611	-0.281955	1.70556	1.27741	1.1036	0.543211	1.83641	0.725363	2.66641	1.79435	2.33766	1.58514	1.43982	1.131	0.818295	0.519501	0.673563	1.48763	-0.656774	0.817691	-0.422746	-0.44882	0.0707987	-0.215846	-0.074779	1
-1.42115	-0.592021	0.716154	2.83633	2.9601	1.13635	-1.58969	-0.53496	1.01979	3.35134	3.46127	1.50851	-0.259446	1.44394	0.992827	0.920044	0.4462	1.49422	0.825768	2.4686	1.62691	2.22956	1.36183	1.09907	1.0185	0.813871	0.575803	0.652736	1.31195	-0.745224	0.0553399	-1.65765	1.35821	1.62502	-0.0776435	0.272142	1
-1.29991	-0.59959	0.810168	2.61502	2.80556	1.04525	-1.48156	-0.568632	1.09726	3.04463	3.23124	1.36679	-0.24672	1.36139	1.06723	1.04185	0.298808	1.39179	0.747047	2.42719	1.57642	1.79717	0.777608	1.22418	1.13398	0.81333	0.368613	0.669717	0.644348	-0.597808	0.127608	-0.670116	0.687586	0.716785	-0.132551	0.15148	1
-1.31992	-0.615745	0.625593	2.45645	2.32106	0.937712	-1.34478	-0.529025	0.964453	3.00543	2.80787	1.29287	-0.237746	1.40763	1.24131	0.883697	0.24305	1.45202	0.434816	2.43048	1.41696	2.77005	0.96901	1.24457	1.12149	0.828413	0.432971	0.645712	0.842333	-0.568325	0.503025	-0.820056	1.35744	1.10014	0.236348	-0.46155	1
-1.5246	-0.59106	0.549306	2.18177	2.07413	0.652501	-1.36319	-0.389132	1.01915	2.91067	2.7118	1.01166	-0.231965	1.22068	0.80792	0.810936	0.424013	1.22043	0.24041	2.14492	1.34786	2.01336	0.678679	1.21868	1.07755	0.870022	0.543049	0.629344	0.695701	-0.80419	0.0656034	-1.0198	0.894749	1.0253	-0.410859	0.712873	1
-1.07278	-0.499932	0.853941	2.26061	2.1324	0.691178	-1.22626	-0.46791	1.11445	2.59104	2.42047	0.898725	-0.217624	1.16359	0.939999	0.951405	0.162684	1.15292	0.031149	2.05107	1.4648	1.36477	1.26478	1.54978	1.29883	0.842545	0.483164	0.631239	1.1654	-0.656774	0.235522	-1.39489	1.80739	1.65457	0.242286	-0.221506	1
-1.46577	-0.397014	0.93928	2.40958	2.28734	0.934865	-1.57104	-0.241756	1.33618	2.93954	2.75855	1.28442	-0.246238	1.3687	1.52244	0.773438	0.400778	1.40085	-0.00727688	2.30035	1.55516	1.36477	1.10167	1.36143	1.198	0.86074	0.502442	0.63028	0.992301	-0.656774	0.00858387	-0.597082	0.45388	0.570057	0.556067	0.193121	1
-1.21286	-0.333232	1.2447	3.25893	3.22356	1.39391	-1.75042	-0.392745	1.36048	3.38048	3.34367	1.61895	-0.269386	1.44484	0.906687	0.766954	0.604734	1.49527	0.223978	2.4371	1.85548	1.68907	1.27099	1.42343	1.22071	0.885968	0.706762	0.654111	1.19523	-0.597808	0.166243	-0.887082	1.87437	1.3655	0.462193	-0.0617619	1
-1.09491	-0.32901	0.663889	2.5064	2.42572	1.00842	-1.35136	-0.284874	0.846119	2.79343	2.68945	1.2613	-0.246936	1.37527	0.755946	0.511113	0.555659	1.40851	0.155623	2.09344	1.57376	1.79717	1.07252	1.07411	0.905974	0.737726	0.620454	0.672723	1.04608	-0.774707	0.238259	-1.98092	3.04176	2.55498	0.20088	-0.273189	1
-1.32294	-0.0562725	1.36704	3.25141	3.46268	1.4184	-1.95049	-0.0926853	1.45868	3.31081	3.53194	1.61997	-0.271812	1.38033	1.02316	0.840054	0.573213	1.41445	0.154647	2.40439	1.86079	2.01336	1.42044	1.2064	1.03056	0.785636	0.49354	0.622417	1.33948	-0.745224	0.320481	-1.35257	1.03702	1.29517	0.270751	-0.096279	1
-1.02142	-0.151982	1.15298	2.51554	2.08103	0.816293	-1.41285	-0.136708	1.31487	2.67703	2.21103	0.975395	-0.225558	1.06927	0.698116	0.606281	0.177896	1.04166	0.400553	1.91103	1.51529	1.47287	1.20499	1.37469	1.1514	0.886415	0.707403	0.662659	1.14185	-0.627291	0.356403	-1.2383	1.8977	1.59554	0.0783908	-0.403397	1
-1.27653	-0.148102	1.29079	3.23341	2.79748	1.11686	-1.77603	-0.145169	1.4472	3.40708	2.94548	1.31895	-0.255968	1.24188	0.838652	0.716766	0.548887	1.24628	0.340576	2.20852	1.70399	1.58097	0.864595	1.30908	1.17136	0.858343	0.396937	0.645262	0.84904	-0.833673	0.379211	-0.836824	1.24953	1.06402	0.402601	-0.455058	1
-1.79058	-0.402776	0.933442	2.80655	2.65633	1.12104	-1.87557	-0.191727	1.3987	3.55176	3.32339	1.59089	-0.276233	1.43214	1.26678	1.35888	0.37133	1.47925	0.645369	2.40494	1.68273	1.68907	1.36111	1.25421	1.11079	0.84535	0.552311	0.658394	1.19016	-0.951605	-1.81034	3.01069	-2.47224	-2.95377	-2.49908	-3.05954	1
-2.13817	-0.658212	0.532968	2.14962	2.76372	1.1506	-1.78685	-0.385109	1.11824	3.16808	3.88231	1.85643	-0.272692	1.65421	1.76173	1.98762	-0.356492	1.76767	0.637967	2.64806	1.4648	1.79717	1.17798	1.45606	1.31815	0.865233	0.444224	0.648973	1.06719	-0.80419	0.5229	-1.92806	1.59434	1.8964	0.150536	-0.500976	1
-1.85247	-0.350228	0.935858	2.87827	3.40423	1.41265	-2.06588	-0.16444	1.33087	3.51127	4.08227	1.92633	-0.292691	1.61875	1.71531	1.89738	-0.348658	1.72051	0.904337	2.61711	2.01494	2.01336	1.21583	1.11938	0.971993	0.759126	0.532655	0.650484	1.10391	-0.892639	-0.523979	0.292237	1.95595	0.662203	1.4497	1.3563	1
-1.79588	-0.320155	1.05708	3.28541	3.84391	1.76887	-2.1971	-0.218195	1.37587	3.77241	4.37259	2.26612	-0.298296	1.68209	2.1102	1.91348	-0.110247	1.80517	1.03031	2.83618	2.11593	2.98625	1.3526	1.21774	1.03402	0.794742	0.553725	0.673796	1.22061	-0.892639	-0.277654	-0.13198	-0.443048	-0.1088	0.368752	0.646613	1
-1.78043	-0.249915	1.28828	3.55745	4.76155	1.99014	-2.40006	-0.245495	1.48558	3.80867	5.07261	2.38322	-0.316111	1.67941	2.707	2.96381	-0.680275	1.80102	2.00192	2.88373	2.44814	2.44576	1.1153	0.999063	0.878644	0.750337	0.598885	0.649907	1.02214	-0.863156	0.0199878	0.0587402	-0.235388	-0.138503	-0.509762	0.237773	1
-1.89712	-0.0878112	1.56201	4.22488	4.48163	1.95024	-2.58591	-0.0701986	1.75842	4.4598	4.71247	2.30591	-0.313274	1.63314	1.7494	1.96851	0.0619776	1.73925	1.23305	2.75568	2.14782	2.87815	1.18714	1.21033	1.05455	0.807127	0.471252	0.642648	1.08833	-0.951605	-1.81034	3.01069	-2.47224	-2.95377	-2.49908	-3.05954	1
-1.43692	-0.156176	1.43243	3.52881	3.85714	1.74239	-2.09277	-0.21219	1.52223	3.59199	3.94333	1.99686	-0.293514	1.50957	1.80836	2.13522	-0.429304	1.58002	0.393693	2.54847	2.06278	3.52674	1.24934	0.996911	0.937129	0.765023	0.552244	0.640946	1.17325	-0.892639	0.283418	-0.323658	0.249953	0.310702	-0.141353	-0.340847	1
-1.19885	0.111727	1.27588	2.62444	2.62943	1.11478	-1.72596	0.141218	1.39817	2.72289	2.74266	1.30241	-0.265642	1.29709	1.23416	1.37175	0.0231506	1.31426	0.443288	2.10772	1.83156	1.04048	0.925275	1.13795	1.02907	0.788268	0.352168	0.622071	0.849825	-0.774707	-0.308445	-0.086127	-0.146615	-0.00941879	0.152026	1.53664	1
-0.0268354	-0.436353	0.431405	0.842001	1.09954	1.49523	-0.400876	-0.573925	0.408221	0.798299	1.07358	1.67984	-0.180165	2.13576	1.21622	1.53737	-0.430786	2.51926	0.761462	1.56617	1.53124	0.175694	0.48836	0.88682	0.93139	0.758123	0.425105	0.669532	0.458888	0.0508203	-0.0855404	-0.832703	0.426551	0.705805	0.692653	0.352017	1
-0.138632	0.2659	1.10497	1.49833	1.22808	0.847235	-0.886366	0.0834363	0.959034	1.2936	1.0695	0.840452	-0.230415	1.44201	0.95378	0.717899	0.159404	1.49705	-0.318565	1.45031	1.58439	0.391891	0.395681	0.816789	0.715029	0.67367	0.509631	0.642425	0.455225	-0.0671121	-0.145423	-0.913566	0.910338	0.965502	1.24813	0.610313	1
-0.0859013	0.263167	1.18542	1.28684	0.989766	0.604894	-0.809683	0.0872911	1.04753	1.09873	0.847308	0.584521	-0.246376	1.13103	0.627509	0.664842	0.0757333	1.11411	0.208757	1.26186	1.18042	0.716185	0.585293	0.678875	0.690789	0.766883	0.564785	0.656716	0.564211	-0.391426	-0.259849	-1.04391	0.751058	0.978301	1.24041	0.757816	1
-0.0763542	0.1342	0.613962	0.736249	0.511634	0.301278	-0.479965	0.0798967	0.59278	0.687882	0.472446	0.312673	-0.226013	0.833608	0.273876	0.191073	0.275971	0.776069	0.387017	0.867848	0.702038	-0.364797	0.934277	0.161469	0.218589	0.422603	0.337006	0.578384	0.843545	-0.126078	-0.131696	-1.67449	0.546496	1.2848	1.04048	0.472562	1
0.327345	0.387517	0.800922	0.717592	0.442637	0.209087	-0.443908	0.169787	0.616714	0.516869	0.296522	0.143838	-0.219974	0.519747	0.20831	0.131315	0.391954	0.438506	0.0336708	0.668958	0.66483	-0.0405024	0.614615	0.541502	0.609499	0.63394	0.803372	0.636485	0.669533	-0.0965953	-0.122699	-0.612426	0.758071	0.711115	0.649967	0.473087	1
-0.21218	0.340651	0.767765	0.766839	0.370191	0.207735	-0.618419	0.334063	0.770335	0.727871	0.336558	0.210761	-0.223168	0.53785	0.191737	0.0725161	0.355769	0.456282	-0.297446	0.700054	0.744561	0.175694	0.442135	0.682198	0.711446	0.717628	0.48836	0.597495	0.409432	-0.273494	-0.133228	-0.651657	0.371414	0.568599	0.766891	0.490401	1
-0.237257	0.222778	0.793217	0.720022	0.465805	0.227716	-0.603747	0.217956	0.818197	0.696388	0.444866	0.240623	-0.210737	0.703479	0.154855	0.0771776	0.300128	0.633915	0.094848	0.822931	0.489422	-0.472895	0.0833772	0.826659	0.903417	0.891057	0.726124	0.669638	0.129182	-0.0671121	0.110409	-1.24504	1.38541	1.37838	0.507875	0.00843032	1
-0.435435	0.301095	0.364229	0.641935	0.649422	0.486239	-0.654999	0.417224	0.431425	0.683628	0.692075	0.582021	-0.211397	1.50761	0.467774	0.533238	0.415695	1.57891	-0.0746552	0.941233	1.06348	-0.472895	0.359345	0.616338	0.550138	0.667371	0.53215	0.644273	0.129182	-0.0965953	-0.0476794	-0.822847	0.720438	0.826628	0.411282	0.279757	1
-0.187139	0.333919	0.610755	0.637905	0.559898	0.412319	-0.599752	0.322666	0.599625	0.593143	0.525291	0.44163	-0.226048	1.24692	0.345166	0.238072	0.518896	1.25387	0.436102	0.885219	0.73393	-0.580994	0.373143	0.494219	0.795604	0.812823	0.222657	0.59947	0.294035	-0.0965953	0.0291109	-0.86175	0.68646	0.836309	0.314495	0.190633	1
-0.127881	-0.00441483	0.428846	0.378376	0.217158	0.138693	-0.297534	0.0186935	0.485369	0.395881	0.224994	0.160953	-0.165566	0.681621	0.220178	0.181257	0.324775	0.609953	-0.323321	0.637998	0.52663	-0.580994	1.32523	0.950691	0.886545	0.856237	0.972302	0.642135	1.28315	0.109786	0.0398626	-0.444984	0.763606	0.608645	0.518134	0.242339	1
-0.0804465	-0.0475345	0.183859	0.178039	0.302309	0.28051	-0.201923	-0.0181543	0.227504	0.194982	0.322615	0.334407	-0.180914	1.3281	0.139039	0.152209	0.38053	1.35227	-0.160111	0.745465	0.508026	-0.364797	0.166167	0.915821	0.987362	0.897934	0.631696	0.684828	0.184133	-0.00814593	-0.0169392	-1.1185	1.01035	1.13706	0.827172	0.222468	1
-0.0132739	0.0959392	0.559628	0.386404	0.450742	0.437855	-0.391233	0.0458935	0.54455	0.337032	0.41757	0.477649	-0.215576	1.22794	0.427179	0.510936	0.0645568	1.23829	-0.22026	0.75568	0.694065	-0.472895	1.10446	0.356193	0.34271	0.635814	0.775178	0.654212	1.1183	-0.185045	-0.0191656	-1.02314	0.53651	0.872581	0.917707	0.476569	1
-0.61069	0.165072	1.22815	0.850463	1.21776	1.03844	-1.03022	0.168853	1.30961	0.8423	1.23296	1.19386	-0.276244	1.6859	0.699131	0.610135	0.767909	1.84077	-0.295959	1.59554	1.25484	0.283792	1.25739	0.686559	0.461032	0.477534	0.293138	0.656232	1.07251	-0.244011	-0.0932459	-1.10429	0.624885	0.961594	1.09892	0.380649	1
0.0864512	-0.0996651	0.381318	0.0604988	0.403205	0.437995	-0.184494	-0.156141	0.376009	0.0260112	0.381468	0.476243	-0.226311	1.33283	0.265539	0.397609	0.321359	1.39152	-0.117256	0.774623	0.638253	-0.580994	0.0419821	0.757529	0.85509	0.615747	0.117114	0.672456	0.0742313	0.168753	-0.298335	-0.908194	0.424747	0.752302	0.995945	1.04918	1
0.993707	0.357048	0.0975518	-0.0680152	0.17214	0.197502	0.0643269	0.0334183	-0.142608	-0.258725	0.00503028	0.101675	-0.217849	1.07458	0.468413	0.566914	-0.0961017	1.04831	-0.191	0.215581	0.531946	-0.580994	0.0281837	1.93604	1.66639	1.23836	1.13692	0.643937	0.0742313	-0.155561	-0.0638913	-0.367196	0.005073	0.232149	0.175673	0.382252	1
0.778673	0.00604893	-0.247136	-0.322194	0.0739494	0.190671	0.26617	-0.178089	-0.380143	-0.424967	-0.0182797	0.146281	-0.143942	1.53502	0.493822	0.849383	-0.093848	1.64026	1.00308	0.372978	0.438926	-0.580994	0.000586943	-0.0168024	0.0512287	0.41377	0.0662337	0.53074	0.0742313	-0.155561	-0.0469532	-0.0678046	-0.230356	-0.0570801	-0.0449303	0.2678	1
1.23549	-0.114308	-0.538602	-0.505719	-0.2503	-0.079515	0.596182	-0.374291	-0.703421	-0.623897	-0.349351	-0.158625	-0.0745605	1.12692	0.219612	0.530658	-0.341694	1.12524	0.628257	-0.158959	-0.042116	-0.488338	0.497329	1.11212	1.01274	0.907312	1.62426	0.601642	0.513839	0.122422	-0.0481777	0.096777	0.0764704	-0.0275619	0.234027	0.306244	1
1.03259	-0.168011	-0.696998	-0.705037	-0.380673	-0.205046	0.676278	-0.337978	-0.820472	-0.782967	-0.445012	-0.27253	-0.0569534	0.762642	0.0952013	0.466975	-0.69043	0.699299	0.488926	-0.492121	-0.0527468	-0.79719	-1.46204	-1.32981	-1.3365	-1.47706	-1.48273	-1.54016	-1.4644	-0.037629	-0.00990676	0.0471356	-0.346254	-0.179144	0.187427	0.26775	1
1.13562	-0.295474	-0.815982	-0.832563	-0.498905	-0.271733	0.828555	-0.472321	-0.938994	-0.905438	-0.558189	-0.344122	0.0224556	0.715344	-0.212302	0.0933126	-0.771828	0.646848	0.172731	-0.778809	-0.430139	-0.79719	-1.46204	-1.32981	-1.3365	-1.47706	-1.48273	-1.54016	-1.4644	0.248778	-0.12746	-0.0590922	-0.0349939	0.0218848	0.418678	0.513902	1
1.29408	-0.808769	-0.981823	-0.948462	-0.505351	-0.236389	1.14834	-1.02974	-1.10351	-1.01132	-0.558462	-0.30016	0.0976936	1.36322	-0.151462	0.167905	-0.531595	1.39687	-0.0541218	-0.541334	-0.552393	-0.79719	-1.46204	-1.32981	-1.3365	-1.47706	-1.48273	-1.54016	-1.4644	0.581516	0.114081	-0.0961024	-0.0195896	0.0517191	-0.0142256	0.0866892	1
0.819363	-0.761597	-0.92954	-0.878647	-0.391782	-0.105338	0.985412	-0.883586	-1.00818	-0.916057	-0.409785	-0.123593	0.053086	1.68844	-0.287154	-0.0475352	0.0051584	1.82131	0.0863671	-0.290849	-0.318516	-0.79719	-1.46204	-1.32981	-1.3365	-1.47706	-1.48273	-1.54016	-1.4644	0.84546	0.108953	-0.14132	0.329602	0.230931	-0.0565024	0.0276951	1
1.16672	-0.48887	-0.752817	-0.763281	-0.385816	-0.128472	0.858426	-0.693878	-0.87604	-0.836877	-0.44934	-0.188428	-0.0181468	1.43066	-0.0786676	0.183968	0.0473428	1.48715	-0.00231351	-0.337118	-0.334462	-0.79719	-1.46204	-1.32981	-1.3365	-1.47706	-1.48273	-1.54016	-1.4644	0.36285	-0.081059	-0.184398	-0.1289	0.0597785	0.0411972	0.383488	1
1.30614	-0.493825	-0.839374	-0.799181	-0.495875	-0.223217	0.948647	-0.726055	-0.976875	-0.87929	-0.563617	-0.297268	-0.00269811	0.997999	-0.372743	-0.12811	-0.0789312	0.963927	-0.335726	-0.612665	-0.493924	-0.364797	0.248958	0.374102	0.536831	0.878944	1.55885	0.714091	0.513839	0.257202	0.134426	0.00715051	0.0500349	0.0171433	-0.232033	-0.0185399	1
0.604945	-0.501562	-0.550474	-0.628692	-0.341995	-0.0980451	0.65832	-0.579172	-0.592916	-0.657334	-0.360559	-0.116994	-0.0766997	1.01646	-0.496076	-0.471267	0.845893	0.982381	-0.453663	-0.0561098	-0.294597	-0.79719	-1.46204	-1.32981	-1.3365	-1.47706	-1.48273	-1.54016	-1.4644	0.0987303	-0.0357992	-0.397672	0.391006	0.418006	0.459492	0.355943	1
-0.342548	-0.418286	-0.341185	-0.455232	-0.252007	0.00769351	0.24583	-0.211686	-0.185882	-0.351083	-0.165131	0.0898026	-0.128718	1.00866	-0.329146	-0.202836	0.616138	1.00523	-0.257994	0.207462	0.0163532	-0.556972	0.110974	0.270375	0.342292	0.503719	0.342358	0.629217	0.0742313	1.09583	0.133067	-0.453589	0.580628	0.534965	0.51722	0.0320717	1
0.15955	0.546191	1.29575	0.401985	0.317231	0.137894	-0.607615	0.353422	1.11376	0.232778	0.18843	0.0742668	-0.27736	0.375625	-0.0112176	0.0748642	0.182483	0.289836	-0.540194	0.562776	0.763165	-0.472895	0.14547	0.537776	0.529513	0.549191	0.928939	0.685831	0.184133	-0.214528	-0.0153643	-0.898956	0.633245	0.836614	0.310243	0.229961	1
0.312477	0.837286	0.939643	0.29306	0.141723	0.0160638	-0.531057	0.623766	0.72902	0.105712	0.00733027	-0.0635353	-0.266736	-0.0314895	0.236357	0.232342	-0.44319	-0.114839	-0.531399	0.185316	0.59573	-0.472895	0.193764	0.212969	0.265606	0.614377	0.726309	0.72782	0.184133	-0.391426	-0.0557166	-0.431684	0.707785	0.576195	1.07165	0.34328	1
0.569312	0.349224	0.220804	-0.087693	0.0664466	0.151682	-0.0604891	0.164981	0.0699834	-0.214537	-0.03763	0.0950868	-0.230553	1.06881	0.622202	0.880192	-0.499557	1.04393	0.997698	0.292803	0.571811	-0.436863	0.283454	0.338541	0.364801	0.728929	1.06948	0.62045	0.348986	0.118522	-0.254489	-0.230187	0.134925	0.202459	0.749636	0.887125	1
0.206075	0.404641	0.383514	-0.173216	0.174639	0.268245	-0.254516	0.332355	0.308344	-0.251109	0.107962	0.25414	-0.2395	1.49089	0.608788	0.99632	-0.310927	1.55979	0.397022	0.473531	0.577126	-0.556972	0.359345	0.0755558	0.145172	0.524252	0.419099	0.727549	0.513839	0.620827	-0.0212183	-0.213423	0.488518	0.344757	0.291839	0.296122	1
1.01975	0.107405	-0.157912	-0.39424	0.00399102	0.0857518	0.295921	-0.155221	-0.341031	-0.526089	-0.12006	0.00875921	-0.180959	1.49361	0.412204	0.766222	-0.294074	1.55851	0.311815	0.265732	0.409692	-0.580994	0.193764	0.255264	0.120586	0.548793	0.385171	0.498013	0.294035	-0.509359	0.250347	-0.03247	-0.214091	-0.0721798	-0.579528	-0.13812	1
0.809756	0.143317	-0.282963	-0.469889	-0.0210297	0.10532	0.271091	-0.0384105	-0.422167	-0.569764	-0.113418	0.0519131	-0.183359	1.53771	0.715765	1.19729	-0.660076	1.61816	0.204224	0.170563	0.337934	-0.556972	-0.0270098	0.764407	0.994436	1.08625	0.615432	0.570947	-0.145573	-0.280046	0.112188	-0.312125	0.163118	0.265956	0.47151	-0.0406515	1
1.02351	-0.325395	-0.671588	-0.713052	-0.221356	-0.041943	0.695176	-0.511852	-0.792323	-0.788236	-0.289308	-0.0936626	-0.0755236	1.6005	0.205104	0.597277	-0.247602	1.69979	0.33069	-0.00225619	0.104057	-0.79719	-1.46204	-1.32981	-1.3365	-1.47706	-1.48273	-1.54016	-1.4644	0.234739	0.237555	-0.0764668	-0.0402605	0.0304898	-0.109008	-0.0227504	1
0.76294	0.0937564	-0.350122	-0.462093	-0.04332	0.0827697	0.299006	-0.0616842	-0.474387	-0.55064	-0.123991	0.0363006	-0.185155	1.54582	0.417499	0.815589	-0.20767	1.62996	1.0024	0.0966391	0.279465	-0.79719	-1.46204	-1.32981	-1.3365	-1.47706	-1.48273	-1.54016	-1.4644	0.00659562	0.351556	-0.0522946	0.291602	0.158758	-0.211996	-0.174074	1
0.964021	-0.0218719	-0.621824	-0.687644	-0.299752	-0.0922182	0.558537	-0.193164	-0.750989	-0.769032	-0.371653	-0.153424	-0.10723	1.36039	-0.0405939	0.257639	-0.0939468	1.39894	-0.0731484	-0.24876	-0.103243	-0.79719	-1.46204	-1.32981	-1.3365	-1.47706	-1.48273	-1.54016	-1.4644	-0.00568901	0.157704	-0.228902	0.244925	0.249188	-0.184591	0.104054	1
0.502403	-0.144927	-0.352214	-0.533962	-0.27513	-0.00658464	0.389716	-0.196961	-0.404266	-0.574183	-0.306073	-0.0248966	-0.188497	1.02353	0.0660805	0.259893	-0.0766815	0.99307	0.0266056	0.00417901	0.194419	-0.79719	-1.46204	-1.32981	-1.3365	-1.47706	-1.48273	-1.54016	-1.4644	-0.0951913	0.0945205	-0.499285	0.299112	0.441932	0.264571	0.136812	1
-1.15148	0.0158891	1.14436	0.294907	1.05935	0.80942	-1.1283	0.30174	1.57228	0.485662	1.32223	1.10844	-0.28739	1.63535	0.629424	0.801634	0.306741	1.74399	0.259732	1.42768	1.21231	-0.364797	0.552522	0.412385	0.389358	0.379322	0.0340548	0.590891	0.330669	-0.0965953	-0.112681	-0.503097	-0.102699	0.270686	0.271626	0.556993	1
-0.424759	0.0204482	0.919829	0.341831	0.605596	0.321566	-0.62295	0.0710584	1.06058	0.381678	0.65173	0.387453	-0.285248	1.049	0.340096	0.41179	0.292294	1.01853	-0.0404102	0.96705	0.686092	-0.364797	0.759498	-0.225556	-0.170163	0.052106	0.0766061	0.629384	0.733643	-0.0965953	0.102878	-0.530579	0.656738	0.616069	0.458341	0.0962083	1
0.00299982	0.224109	0.454393	0.111089	0.157102	0.0311703	-0.290974	0.219668	0.455745	0.0776266	0.130548	0.0158736	-0.258575	0.436107	0.271364	0.418137	0.112521	0.349965	-0.266186	0.486285	0.42298	-0.364797	0.235159	0.360119	0.37516	0.777746	0.792519	0.70574	0.294035	-0.479876	0.0619542	-0.846433	0.168909	0.60307	0.159868	0.179325	1
0.227872	0.526933	0.376266	0.0483132	0.12244	0.0365322	-0.288805	0.435826	0.27933	-0.0475092	0.043762	-0.00926905	-0.260524	0.662698	0.53782	0.725795	-0.0229676	0.589524	-0.0282423	0.393182	0.627622	-0.364797	0.0971756	0.086963	0.177388	0.632407	0.764635	0.68984	0.129182	-0.597808	0.237232	-0.214913	0.288683	0.259336	0.222784	-0.0848518	1
0.0343948	0.0724057	0.0996918	-0.221046	-0.0189631	0.0357567	-0.0489079	0.109594	0.121152	-0.225249	-0.0216208	0.0387805	-0.2285	1.07902	0.365255	0.650054	-0.0944951	1.05647	0.265836	0.327092	0.401719	-0.79719	-1.46204	-1.32981	-1.3365	-1.47706	-1.48273	-1.54016	-1.4644	-0.214528	-0.214607	-0.212523	-0.209224	0.0426819	0.193078	0.751995	1
-0.420783	-0.051632	0.368698	0.136911	0.161416	0.263268	-0.345587	0.102344	0.541639	0.234207	0.234405	0.360106	-0.254017	1.15552	0.508686	-0.348227	1.39938	1.18843	-0.340961	1.13782	0.401719	-0.256699	0.340947	0.0864178	0.167519	0.363906	0.204028	0.556003	0.294035	-0.656774	0.160826	-0.558945	-0.116084	0.299877	-0.192377	0.148063	1
-0.445907	-0.279458	0.0360277	-0.274037	0.208056	0.391908	-0.12955	-0.0945797	0.227493	-0.171413	0.339731	0.567867	-0.218245	1.64654	0.122448	-0.243311	1.35744	1.7671	-1.53367	0.915833	0.399061	-0.79719	-1.46204	-1.32981	-1.3365	-1.47706	-1.48273	-1.54016	-1.4644	-0.214528	0.0112336	-0.630431	0.155339	0.461934	0.506115	0.451593	1
-0.250558	-0.198646	-0.325893	-0.446584	-0.204189	0.00858377	0.150409	0.0119997	-0.211301	-0.372433	-0.135085	0.0744864	-0.19169	1.07933	0.211435	0.528364	-0.269136	1.06205	-0.108834	0.101974	0.0429302	-0.580994	-0.0270098	0.371181	0.452594	0.614573	0.288779	0.724244	0.0742313	-0.244011	-0.00524337	-0.578331	0.480403	0.569775	0.562548	0.229614	1
0.433842	-0.818701	-0.852506	-0.832605	-0.492462	-0.218086	0.939938	-0.853529	-0.871698	-0.833611	-0.48151	-0.229317	-0.0365049	0.995297	-0.322819	-0.0188565	-0.03855	0.965303	0.471254	-0.46186	-0.610862	-0.79719	-1.46204	-1.32981	-1.3365	-1.47706	-1.48273	-1.54016	-1.4644	0.143481	0.102219	-0.315433	0.497059	0.412332	0.282143	0.0422083	1
0.174047	-0.804979	-0.831629	-0.789288	-0.549447	-0.271894	0.881337	-0.763381	-0.810215	-0.760966	-0.523875	-0.279971	-0.0416371	0.609888	-0.432713	-0.416369	0.306117	0.537001	-0.412591	-0.379596	-0.674647	-0.0765351	0.0626796	0.448062	0.465511	0.699074	0.224654	0.708894	0.0742313	-0.0548275	0.143321	-0.251683	0.235119	0.259218	-0.0530127	-0.0520507	1
0.133437	0.0037783	-0.0576492	-0.296199	-0.292053	-0.0897529	0.114147	0.0562096	-0.0325519	-0.297205	-0.300314	-0.102152	-0.161444	0.358531	-0.46712	-0.434911	0.615966	0.288049	-0.613468	-0.0449367	-0.0128814	-0.556972	0.552522	0.547031	0.139995	0.294298	0.105182	0.600102	0.513839	0.473411	-0.0487778	-0.332047	0.636169	0.48285	0.158051	0.424071	1
-0.629049	0.257664	1.01145	0.422667	0.0812864	-0.0298705	-0.72083	0.450664	1.24479	0.51966	0.128852	-0.0114023	-0.222865	-0.193776	-0.170644	-0.249075	0.479987	-0.268568	-0.210507	0.520376	0.449557	-0.148601	0.660149	0.793729	0.633662	0.605056	0.209241	0.62386	0.513839	-0.568325	-0.0677653	-1.02207	0.335287	0.784957	-0.10342	0.504908	1
-0.787928	0.482562	1.78929	1.09149	0.823893	0.367548	-1.27098	0.542609	1.90908	1.09408	0.822676	0.406533	-0.304658	0.589008	0.203602	0.192845	0.379	0.515149	-0.278752	1.0973	0.927942	-0.0405024	1.19001	0.425558	0.382272	0.506818	0.506193	0.583854	1.01939	-0.568325	0.0276447	-0.286461	0.479435	0.386572	0.294679	0.198412	1
-0.172689	0.754301	1.51005	0.768586	0.522914	0.283513	-0.927887	0.612603	1.35734	0.597169	0.397844	0.238064	-0.279714	0.445298	0.169901	-0.0967589	0.388703	0.360849	-1.15988	0.683233	0.914653	-0.580994	1.29763	0.436837	0.312075	0.377088	0.36736	0.602514	1.17325	-0.450393	-0.0357963	-0.90407	0.664615	0.853372	0.534546	0.529265	1
0.0538568	0.446254	0.553378	0.352074	0.164924	0.11315	-0.415845	0.39483	0.495105	0.272352	0.104319	0.087109	-0.265423	0.402717	0.322016	0.40873	0.186084	0.317395	-0.340302	0.422929	0.656857	-0.364797	0.138571	1.09074	0.83836	0.951252	0.870711	0.688197	0.184133	-0.420909	0.0256897	-0.676775	0.138865	0.483839	0.186086	0.207685	1
-0.18104	0.543806	1.26099	0.691872	0.54398	0.280837	-0.80964	0.454416	1.17949	0.574881	0.45243	0.256401	-0.279252	0.630421	0.212216	0.107531	0.549702	0.556021	-0.573856	0.835052	0.834922	-0.148601	0.207563	0.273428	0.250945	0.405613	0.22713	0.579361	0.220767	-0.479876	0.219013	-0.88813	0.493054	0.769254	-0.174883	-0.134421	1
-0.347301	0.693979	1.27421	0.619588	0.376082	0.211109	-0.894834	0.684478	1.25218	0.54107	0.316669	0.19817	-0.265671	0.533985	-0.00279523	-0.152208	0.726494	0.453983	-0.222964	0.674079	0.787084	-0.472895	0.255857	0.155967	0.114671	0.371426	0.498609	0.545943	0.184133	-0.597808	-0.127978	-0.961624	-0.247941	0.495077	0.0805097	0.470978	1
-1.06165	0.0926654	1.33391	0.570416	0.597363	0.33907	-1.08325	0.364277	1.7623	0.774059	0.76808	0.488095	-0.30102	0.750384	0.714451	0.851738	0.064808	0.688193	-0.0062149	1.25592	0.94123	0.0675958	1.49771	0.855861	0.527835	0.466765	0.430221	0.617924	1.39305	-0.391426	-0.0901118	-0.333562	-0.166196	0.137076	0.203147	0.480523	1
-0.781795	-0.288356	0.433746	-0.0406211	0.252426	0.335586	-0.410069	-0.0455752	0.795254	0.147592	0.44312	0.544951	-0.33919	1.16564	0.26499	0.210413	0.263933	1.15669	0.164909	1.01162	0.364511	-0.148601	0.957275	0.194596	0.0662617	0.145381	0.2024	0.635813	0.733643	-0.538842	-0.233179	-0.0789338	-0.42069	-0.132359	-0.023186	0.599527	1
-0.566352	-0.481381	0.131657	0.0221458	0.291383	0.370889	-0.172027	-0.333495	0.396025	0.203252	0.478438	0.580746	-0.356082	1.35355	0.159597	0.0708256	0.346794	1.38299	-0.398911	1.0553	0.489422	-0.580994	1.31143	-0.012774	-0.200409	-0.0667711	0.0523534	0.613185	1.28315	-0.33246	-0.0396927	-0.0794947	-0.107887	0.00316292	-0.101419	0.312653	1
-0.925611	-0.309599	0.461216	0.148887	0.448054	0.438472	-0.551776	-0.0275994	0.858646	0.392697	0.695713	0.693346	-0.362117	1.17668	0.501421	0.38606	0.400221	1.1673	0.445288	1.21577	0.749876	0.0675958	1.19369	0.103574	0.0621356	0.182453	0.305573	0.689656	1.1879	-0.597808	0.174723	0.207437	0.447256	0.0633632	-0.0740239	0.190513	1
-1.2363	-0.215944	0.474437	0.123125	0.473253	0.450309	-0.751926	0.221876	0.994489	0.44623	0.811681	0.77723	-0.372278	1.12113	0.280151	0.190823	0.303161	1.10356	-0.00495336	1.1959	0.476134	-0.148601	1.02719	0.237318	0.227706	0.258442	0.0731295	0.695774	0.887506	-0.686257	0.0699369	-0.456254	0.288874	0.41056	0.0933976	0.0945532	1
-1.57816	-0.447327	0.144945	-0.0811541	0.313149	0.260053	-0.657157	0.176334	0.82763	0.388014	0.811873	0.651656	-0.355303	1.16855	0.265029	0.10488	0.531486	1.15819	-0.169519	1.2271	0.356538	-0.580994	0.649111	0.114169	0.160214	0.175272	0.506289	0.68618	0.623741	-0.686257	0.363245	-0.282977	-0.197237	0.0919837	-0.813859	-0.360648	1
-1.02178	-0.421702	0.218348	-0.0129535	0.18009	0.190009	-0.374804	-0.0611993	0.668642	0.280913	0.447556	0.41634	-0.343582	0.956104	0.209338	0.0660469	0.613231	0.912613	-0.174416	1.06348	0.276807	0.283792	0.800893	0.420782	0.341836	0.401277	0.289144	0.680428	0.821564	-0.568325	-0.0368689	-0.0543051	-0.487142	-0.176498	-0.0975804	0.811475	1
-0.877219	-0.435564	0.180954	-0.141181	0.138292	0.18641	-0.263879	-0.125663	0.575113	0.0942637	0.371293	0.389053	-0.346945	0.965561	0.47506	0.443547	-0.0562782	0.9245	0.614492	0.9378	0.367169	-0.79719	-1.46204	-1.32981	-1.3365	-1.47706	-1.48273	-1.54016	-1.4644	-0.597808	0.149992	0.036817	-0.288453	-0.147705	-0.18989	-0.0162335	1
-1.26293	-0.490017	0.275126	0.00141175	0.155331	0.159934	-0.479857	-0.0380885	0.870421	0.391872	0.492647	0.422489	-0.346176	0.952458	0.340344	0.239755	0.233548	0.908457	-0.09185	1.05901	0.321988	-0.148601	1.44942	0.186286	0.0217877	0.117777	0.281702	0.623788	1.3381	-0.479876	0.0019696	-0.0419916	-0.336453	-0.119092	-0.391026	0.124402	1
-1.26156	0.0260303	0.913311	0.50877	0.657071	0.35986	-1.06554	0.434377	1.42805	0.823039	0.944495	0.58404	-0.354515	0.859252	0.329497	0.234493	0.515124	0.803817	0.0148024	1.23735	0.874788	-0.364797	0.490429	0.0397532	0.0449397	0.225746	0.159733	0.624173	0.348986	-0.627291	0.0758669	0.00818403	-0.39405	-0.175404	0.0443535	0.373103	1
-0.890937	-0.0826866	0.695326	0.324637	0.559552	0.34754	-0.735889	0.186042	1.05409	0.528477	0.763754	0.526064	-0.352605	0.943072	0.119805	0.0832654	0.539527	0.89823	0.340142	1.19573	0.696722	-0.472895	0.386942	0.202608	0.173735	0.419094	0.315142	0.649008	0.294035	-0.80419	-0.308445	-0.182857	-0.746594	-0.208108	-0.382613	0.788661	1
-0.937239	-0.14777	0.624891	0.197886	0.415811	0.332119	-0.658603	0.149354	1.01661	0.421593	0.630983	0.53184	-0.359335	0.95186	0.304724	0.249985	0.305277	0.909038	0.124807	1.04833	0.66483	-0.580994	0.745699	0.474859	0.497627	0.494918	0.240316	0.729145	0.953447	-0.450393	-0.143349	0.192249	0.0194456	-0.111994	0.0087789	0.559799	1
-1.18434	-0.265041	0.541839	0.0949432	0.358213	0.188471	-0.677914	0.153545	1.08799	0.409283	0.663602	0.402825	-0.349698	0.858853	0.257041	0.183085	0.376799	0.804537	0.716533	1.08001	0.484107	-0.364797	0.382342	0.0142321	-0.0660247	0.186697	0.373248	0.736015	0.513839	-0.568325	-0.175671	0.180507	-0.463788	-0.313458	-0.50034	0.592317	1
-1.11132	-0.109836	0.832911	0.385393	0.753796	0.25397	-0.902265	0.214679	1.29266	0.646295	1.04121	0.432243	-0.350377	0.857496	0.582869	0.663709	0.339775	0.802029	1.0694	1.32852	0.531946	-0.148601	0.607716	0.0205262	0.00722281	0.228742	0.297664	0.591306	0.431413	-0.597808	0.200723	0.0989516	-0.105869	-0.107717	-0.393901	0.00251283	1
-1.23974	-0.419012	0.508107	-0.00823522	0.390529	0.181074	-0.610769	-0.0217994	1.1038	0.317826	0.752549	0.424817	-0.338294	1.03044	0.397653	0.552667	0.406624	0.999169	0.128341	1.2613	0.189103	0.283792	0.613235	-0.216824	-0.254595	-0.0744317	0.573717	0.680847	0.513839	-0.509359	0.266996	0.0175105	0.101895	0.0330655	-0.169231	0.0645444	1
-1.21229	-0.46503	0.47052	0.168111	0.529166	0.306859	-0.631012	-0.110426	1.02083	0.528636	0.910382	0.594813	-0.344192	1.17053	0.561993	0.609833	0.629424	1.1675	0.370415	1.40466	0.508026	0.0675958	0.338647	0.119137	0.18009	0.253453	0.140739	0.594081	0.403937	-0.597808	-0.0395406	-0.400498	-0.443217	0.0592869	-0.0390088	0.31349	1
-1.02098	-0.224454	0.591538	0.12119	0.42199	0.336108	-0.653261	0.107511	1.04228	0.372657	0.677365	0.564233	-0.341845	1.14092	0.454474	0.310178	0.545709	1.12897	-0.160299	1.24225	0.531946	-0.148601	0.455933	0.144106	0.0640025	0.3108	0.587102	0.549266	0.403937	-0.656774	-0.127123	0.0604504	-0.667857	-0.326455	-0.48991	0.478077	1
-0.921109	-0.579711	-0.082047	-0.290047	0.0183025	0.013078	-0.061741	-0.252024	0.312253	-0.0317079	0.277666	0.187753	-0.325568	0.772499	-0.100299	-0.106734	0.821131	0.708831	0.355145	0.892975	-0.0235121	-0.364797	0.476631	0.145265	0.152478	0.322212	0.277312	0.60273	0.348986	-0.597808	0.149137	0.222174	-0.332473	-0.282807	-0.566412	0.0019411	1
-1.29304	-0.487968	-0.0419032	-0.255241	0.00659924	0.0502046	-0.278065	0.0167978	0.481008	0.0856423	0.329255	0.285123	-0.34557	0.902292	-0.215967	-0.343291	1.0362	0.851573	-0.663969	0.799437	-0.0846391	-0.364797	0.635312	-0.00714835	0.0934321	0.404095	0.560429	0.655969	0.733643	-0.479876	0.48076	0.0155333	0.247086	0.0970443	0.0638778	-0.257716	1
-1.08678	-0.542584	-0.0571331	-0.31064	-0.038735	0.0359725	-0.122659	-0.155309	0.382771	-0.0333779	0.235281	0.241595	-0.335027	0.928212	-0.11044	-0.153191	0.513294	0.882034	0.455826	0.779132	-0.0633775	-0.196644	0.718103	0.0601506	0.0211974	0.223716	0.313882	0.690141	0.697009	-0.13263	0.187625	0.0524243	0.628451	0.238739	-0.0121826	0.089649	1
-0.866078	-0.66654	-0.108506	-0.343444	-0.0643309	0.00651403	0.0568246	-0.387625	0.267011	-0.107723	0.157528	0.169256	-0.313903	1.08191	0.572605	-0.118071	0.615967	1.05637	0.340025	1.08953	0.0376148	-0.580994	0.883683	0.637625	0.246158	0.402692	0.476708	0.715386	1.39305	-0.509359	0.279313	0.314025	-0.265463	-0.311372	-0.410219	-0.185631	1
-0.334767	-1.28973	-1.23102	-0.978975	-0.642137	-0.318048	1.27341	-1.24355	-1.23953	-0.912961	-0.567155	-0.288097	0.0507583	0.750744	-0.950622	-0.870823	1.12755	0.684289	-0.441965	-0.903719	-1.55434	-0.79719	-1.46204	-1.32981	-1.3365	-1.47706	-1.48273	-1.54016	-1.4644	1.09583	-0.369855	-0.111171	0.233067	0.170335	1.0755	1.15729	1
0.851387	-1.48719	-1.32048	-1.02351	-0.776425	-0.425191	1.63541	-1.70768	-1.4214	-1.04325	-0.797513	-0.488356	0.442737	0.230489	-1.02412	-1.03477	0.333983	0.144003	-0.303313	-1.25151	-1.61015	-0.488338	-0.0546066	0.949626	1.01067	0.997433	0.684398	0.566922	-0.145573	2.51617	-0.18043	-0.616654	0.204495	0.474548	0.970916	0.620575	1
1.0523	-1.38605	-1.29688	-0.987583	-0.739779	-0.379841	1.57108	-1.61159	-1.40533	-1.01784	-0.766993	-0.440022	0.396525	0.661361	-0.968595	-0.912908	0.482253	0.588163	-0.901008	-1.0591	-1.41083	-0.436863	0.469732	0.757611	0.797909	0.913088	1.37482	0.498986	0.513839	1.98442	-0.208282	-0.620222	-0.183982	0.308912	0.738446	0.731628	1
1.86873	-1.34818	-1.3295	-1.00783	-0.836846	-0.470536	1.66432	-1.6622	-1.46954	-1.07883	-0.890042	-0.563102	0.587639	-1.01517	-1.17672	-1.00808	-0.295778	-0.998941	0.0809311	-1.81673	-1.66065	-0.79719	-1.46204	-1.32981	-1.3365	-1.47706	-1.48273	-1.54016	-1.4644	1.68549	0.30106	-0.358531	-0.287104	0.100465	-0.0765964	-0.00709652	1
2.28465	-1.49258	-1.36607	-1.03234	-0.864267	-0.481027	1.77962	-1.85228	-1.51432	-1.11486	-0.921334	-0.578346	0.888647	-1.1807	-1.1736	-1.23789	0.0663698	-1.13865	-0.987037	-1.8959	-1.94502	-0.79719	-1.46204	-1.32981	-1.3365	-1.47706	-1.48273	-1.54016	-1.4644	3.85414	-0.131488	-0.440954	0.588897	0.530626	0.875714	0.542761	1
1.20599	-1.26928	-1.18491	-0.923036	-0.679979	-0.356462	1.46253	-1.50189	-1.29257	-0.966069	-0.714672	-0.421108	0.174122	0.199475	-0.979139	-1.4239	0.998958	0.11103	-0.779008	-0.916685	-1.43209	-0.79719	-1.46204	-1.32981	-1.3365	-1.47706	-1.48273	-1.54016	-1.4644	1.18592	-0.120423	-0.95086	0.687062	0.892374	1.24105	0.432843	1
-0.250336	-1.2688	-1.1845	-0.926266	-0.613598	-0.338945	1.23428	-1.23167	-1.18078	-0.849228	-0.535577	-0.326001	0.0416767	0.68529	-0.00392487	-1.52345	1.17281	0.614544	-1.24069	-0.411168	-1.3683	-0.79719	-1.46204	-1.32981	-1.3365	-1.47706	-1.48273	-1.54016	-1.4644	1.22687	-0.145954	-0.928082	1.0728	1.0448	1.2003	0.678857	1
0.208931	-1.34236	-1.25982	-0.914874	-0.660421	-0.334451	1.39683	-1.42983	-1.31772	-0.87591	-0.631887	-0.345331	0.121084	0.884089	-1.40796	-1.39358	1.41486	0.832596	-0.694618	-0.783631	-1.5756	-0.79719	-1.46204	-1.32981	-1.3365	-1.47706	-1.48273	-1.54016	-1.4644	0.99428	-0.139774	-0.834817	0.58053	0.773667	0.814584	0.528833	1
1.30709	-1.31085	-1.25836	-0.964599	-0.702916	-0.348655	1.52799	-1.55912	-1.37554	-1.01105	-0.740077	-0.41335	0.270731	0.852155	-0.940467	-1.20874	1.09095	0.798754	-0.571213	-0.868197	-1.47461	-0.436863	0.276555	0.505331	0.66219	1.0041	0.394051	0.500172	0.294035	1.27191	-0.0592537	-0.263908	0.0800737	0.199874	0.416668	0.454243	1
-0.0474715	-1.36978	-1.26863	-0.98376	-0.709867	-0.362735	1.41074	-1.41515	-1.31016	-0.938995	-0.675683	-0.36989	0.130229	0.649545	-1.01687	-1.4116	0.952891	0.575122	-1.09911	-0.801552	-1.4693	-0.79719	-1.46204	-1.32981	-1.3365	-1.47706	-1.48273	-1.54016	-1.4644	1.84929	0.0975655	-0.965696	0.191533	0.687535	0.443495	0.150171	1
1.94367	-1.41731	-1.31568	-0.961068	-0.853818	-0.477281	1.69555	-1.7454	-1.45699	-1.03597	-0.907355	-0.57117	0.597322	-1.24152	-1.27091	-0.985167	-0.330127	-1.19132	0.0723235	-1.71283	-1.61281	-0.580994	1.76678	0.868845	0.951723	0.651372	0.195101	0.577748	2.05247	2.67482	-0.0257479	-0.0674389	0.436109	0.230687	0.193675	0.291479	1
1.77624	-1.5552	-1.3697	-1.11852	-0.883414	-0.491176	1.8018	-1.87687	-1.50507	-1.17992	-0.932429	-0.583381	0.992838	-1.28915	-1.44368	-1.34395	0.162118	-1.22993	-0.482661	-1.92812	-1.96363	-0.79719	-1.46204	-1.32981	-1.3365	-1.47706	-1.48273	-1.54016	-1.4644	3.47086	-0.0659551	-0.286797	0.762701	0.50919	0.755616	0.42248	1
0.397545	-1.44332	-1.27558	-1.01447	-0.75349	-0.417643	1.54036	-1.59173	-1.34493	-1.00897	-0.754048	-0.465698	0.307382	0.00282349	-1.48975	-1.50578	1.0341	-0.081743	-0.735192	-1.16742	-1.61547	0.283792	0.48353	0.170495	0.148726	0.510929	1.21292	0.601519	0.550473	1.02622	-0.155877	-0.885814	0.719141	0.865501	0.938441	0.663111	1
-0.0821847	-0.871711	-1.04189	-0.690426	-0.448532	-0.219113	0.88706	-0.769279	-1.03729	-0.602913	-0.373094	-0.187876	-0.150132	0.735115	-1.10345	-1.25693	1.22371	0.667041	-0.98326	-0.38577	-1.04407	-0.79719	-1.46204	-1.32981	-1.3365	-1.47706	-1.48273	-1.54016	-1.4644	0.316168	-0.187989	-0.735103	0.404665	0.635226	1.07733	0.57747	1
1.33721	-1.26398	-1.23788	-0.886794	-0.742999	-0.398497	1.503	-1.51231	-1.35602	-0.933965	-0.784265	-0.473417	0.129772	-0.0687746	-1.22456	-1.1252	0.37742	-0.15039	-0.68389	-1.12719	-1.13443	-0.364797	0.359345	0.176113	0.221596	0.654322	0.587511	0.833497	0.733643	1.40704	-0.00358926	-0.337496	0.10646	0.257361	0.139722	0.244314	1
1.92217	-1.42908	-1.37729	-1.01266	-0.878709	-0.485596	1.73157	-1.75048	-1.51825	-1.08279	-0.930623	-0.579441	0.661036	-1.28002	-1.40212	-1.1172	-0.323424	-1.22268	-0.0812758	-1.82478	-1.76696	-0.580994	0.166167	0.36799	0.486342	0.702735	0.821998	0.634448	0.294035	2.3505	-0.049766	-0.152192	0.452156	0.290699	0.328298	0.37151	1
-0.910369	-0.821283	-0.995633	-0.71337	-0.363209	-0.195597	0.593785	-0.415589	-0.866038	-0.51149	-0.147842	-0.0747536	-0.215338	0.807884	-0.673623	-0.607687	1.08496	0.746544	-0.714914	-0.285401	-0.788928	-0.148601	1.69319	-0.179841	-0.226276	-0.0522439	0.0979447	0.775557	1.68613	0.345651	-0.144351	-0.541123	-0.184307	0.259235	0.834058	0.716062	1
-0.390423	-0.925438	-1.0597	-0.740247	-0.392125	-0.177028	0.83753	-0.743634	-1.02029	-0.617665	-0.257495	-0.0963589	-0.177759	0.991898	-1.1374	-1.19145	1.16068	0.953329	-1.25599	-0.381122	-0.767666	-0.580994	-0.0546066	0.0813189	-0.127159	0.360222	0.161208	0.523195	-0.145573	0.0803034	-0.195006	-0.914072	-0.0347812	0.557409	0.987032	0.770099	1
1.1095	-0.844559	-1.12328	-0.787602	-0.618888	-0.313315	1.18466	-1.01716	-1.23425	-0.83464	-0.658144	-0.375745	-0.0691637	0.18329	-0.517879	-0.435839	-0.23643	0.0947271	-0.485812	-0.958307	-0.661358	-0.364797	0.497329	-0.044691	0.0605373	0.323215	0.716423	0.641406	0.623741	0.13927	-0.182562	-0.112862	-0.612978	-0.194204	0.428432	0.740796	1
1.82312	-0.944315	-1.19046	-0.782332	-0.749538	-0.399373	1.37474	-1.24547	-1.33926	-0.875375	-0.812207	-0.490666	0.110079	-0.585812	-0.798423	-0.64931	-0.364584	-0.626076	0.247621	-1.26845	-1.10254	0.0264156	0.474331	0.500393	0.514964	0.713173	0.493074	0.597062	0.513839	0.943737	-0.0938703	-0.0499151	-0.386337	-0.135687	0.151789	0.435389	1
0.826439	-1.26313	-1.25293	-0.90942	-0.757018	-0.41082	1.45957	-1.42913	-1.34678	-0.923658	-0.780096	-0.473164	0.136632	-0.167937	-1.48745	-1.38513	0.881693	-0.243262	-0.740218	-1.25665	-1.37096	-0.256699	0.99407	-0.0589649	0.0207322	0.498625	1.01539	0.564992	1.06335	1.43161	-0.114312	-0.568061	0.438893	0.545406	0.76571	0.56137	1
1.13049	-0.950428	-1.11097	-0.70427	-0.620552	-0.312575	1.22127	-1.14093	-1.21911	-0.747459	-0.658813	-0.374219	-0.0503873	0.173502	-1.01568	-1.00397	0.461141	0.0847748	-0.52481	-0.872705	-0.887262	-0.364797	0.543323	0.469392	0.522231	0.793953	0.706699	0.595485	0.550473	0.0508203	-0.155537	-0.194189	-0.218343	0.0272594	0.309883	0.561374	1
1.30027	-1.33224	-1.32045	-1.00485	-0.804332	-0.435425	1.59765	-1.57794	-1.44187	-1.05063	-0.844889	-0.513696	0.280681	-0.318393	-1.35508	-1.19997	0.504604	-0.384447	-0.627458	-1.45168	-1.61015	-0.79719	-1.46204	-1.32981	-1.3365	-1.47706	-1.48273	-1.54016	-1.4644	1.42547	0.00404101	-0.207291	0.196037	0.214529	0.0941731	0.226731	1
2.02909	-1.39623	-1.36181	-1.03374	-0.865715	-0.471315	1.71752	-1.72665	-1.50581	-1.10906	-0.92	-0.56558	0.58582	-1.07461	-1.4533	-1.18565	-0.173098	-1.04971	-0.348232	-1.79541	-1.74304	-0.364797	0.759498	0.422402	0.507635	0.647163	0.610973	0.540939	0.623741	2.73378	-0.0297859	-0.206957	0.246654	0.236193	0.369518	0.312278	1
0.985319	-1.50978	-1.32425	-1.04228	-0.813597	-0.439926	1.67508	-1.74979	-1.43097	-1.07138	-0.84407	-0.509961	0.414649	-0.0511736	-1.47836	-1.38095	0.916085	-0.132587	-0.413369	-1.20103	-1.75633	-0.79719	-1.46204	-1.32981	-1.3365	-1.47706	-1.48273	-1.54016	-1.4644	1.12625	-0.0324268	-0.293795	0.36213	0.340475	0.322754	0.298883	1
1.45939	-1.41465	-1.32004	-0.98601	-0.816581	-0.441015	1.65265	-1.69155	-1.44582	-1.03697	-0.860744	-0.522862	0.327404	-0.33276	-1.26162	-1.17962	0.445567	-0.39839	-0.830381	-1.44988	-1.67394	-0.526944	0.0281837	0.633786	0.728558	0.710452	0.268175	0.523197	0.0742313	1.40704	-0.0258507	-0.304445	0.46929	0.393451	0.698962	0.278829	1
0.951801	-1.37491	-1.23594	-0.982756	-0.707443	-0.336635	1.52202	-1.58901	-1.33167	-1.0093	-0.728793	-0.384103	0.200349	0.86817	-1.10015	-1.42042	1.30909	0.814011	-0.943899	-0.644759	-1.27794	-0.346781	0.0695788	0.21874	0.497321	0.610712	0.549284	0.674825	0.0742313	0.903373	-0.0440652	-0.465644	0.43991	0.481707	0.770266	0.362107	1
1.38319	-1.3696	-1.31925	-0.935158	-0.824171	-0.439313	1.61725	-1.63205	-1.44359	-0.983035	-0.867741	-0.520023	0.347151	-0.493417	-0.275563	-0.96563	-0.28872	-0.54209	-0.57936	-1.29742	-1.557	-0.0765351	0.0833772	0.403802	0.479523	0.687197	0.396633	0.59272	0.0375973	1.39066	-0.0298012	-0.323527	0.0703903	0.233027	0.398083	0.445783	1
1.25708	-1.57202	-1.35963	-1.11435	-0.850317	-0.471528	1.76575	-1.85064	-1.4796	-1.1599	-0.889653	-0.55331	0.608644	-0.629258	-1.76868	-1.53259	0.773201	-0.666533	-0.756468	-1.75803	-1.94502	-0.79719	-1.46204	-1.32981	-1.3365	-1.47706	-1.48273	-1.54016	-1.4644	2.32102	-0.0518969	-0.395785	0.525976	0.475148	0.501013	0.390774	1
-0.0637667	-0.66815	-0.935988	-0.594042	-0.257137	-0.139641	0.677632	-0.545567	-0.924664	-0.513457	-0.164537	-0.0960734	-0.214826	0.864191	-0.556403	-0.51889	0.586856	0.809105	-0.869252	-0.327232	-0.454058	-0.364797	0.193764	-0.194064	-0.260911	0.129649	0.402905	0.789892	0.294035	-0.126078	-0.129439	-0.777119	0.269632	0.603187	1.1927	0.699208	1
0.755721	-0.488372	-0.911261	-0.505495	-0.2221	-0.0883015	0.749401	-0.592582	-1.00246	-0.541245	-0.24675	-0.113893	-0.211378	0.877239	-0.442543	-0.409443	0.424896	0.823154	-0.315417	-0.370388	-0.485951	-0.79719	-1.46204	-1.32981	-1.3365	-1.47706	-1.48273	-1.54016	-1.4644	-0.0965953	-0.392834	-1.05834	-0.636819	0.387604	0.592475	1.20429	1
0.5785	-0.736697	-0.96768	-0.590079	-0.308876	-0.12814	0.879549	-0.807707	-1.03198	-0.591378	-0.301744	-0.13449	-0.174171	0.87352	-1.08202	-1.12405	1.0301	0.819643	-0.998684	-0.373961	-0.539104	-0.580994	0.166167	0.690891	0.6446	0.704438	0.353093	0.546373	0.294035	0.316168	-0.0500944	-0.791044	-0.255221	0.385105	0.757706	0.380153	1
-0.493338	-0.482918	-0.778536	-0.287384	0.106316	0.185532	0.243303	-0.229207	-0.700156	-0.111297	0.309434	0.369756	-0.281835	1.45885	-0.335228	-0.288967	0.780965	1.51404	-0.77827	0.334288	-0.0979275	-0.79719	-1.46204	-1.32981	-1.3365	-1.47706	-1.48273	-1.54016	-1.4644	-0.33246	-0.160526	-1.27074	-0.160831	0.726303	1.1001	0.674317	1
0.0490686	-0.39896	-0.802382	-0.324926	-0.096926	-0.03395	0.443779	-0.297517	-0.80755	-0.25548	-0.0306932	0.00788576	-0.237476	0.876918	-0.450117	-0.624506	0.557277	0.823806	-1.0622	-0.142195	-0.416851	-0.472895	0.635312	0.140691	0.207379	0.4647	0.708983	0.70529	0.678692	-0.244011	-0.434458	-0.799219	0.169901	0.57393	1.33821	1.23914	1
1.14787	-0.697307	-1.03084	-0.515876	-0.495942	-0.246143	1.02238	-0.887991	-1.148	-0.576614	-0.54419	-0.307815	-0.126331	0.355311	-0.51929	-0.459258	0.0933885	0.268285	-0.0172902	-0.661952	-0.661358	-0.364797	0.407639	0.398159	0.322465	0.503687	0.58939	0.620232	0.458888	0.227719	-0.0219323	-0.304526	-0.270539	0.0738028	0.0269726	0.310134	1
1.67535	-1.18759	-1.26629	-0.8597	-0.772771	-0.419099	1.51204	-1.47348	-1.40202	-0.930464	-0.825742	-0.505516	0.189928	-0.372587	-0.457602	-0.912198	-0.12696	-0.433354	-0.335172	-1.26024	-1.11317	-0.436863	0.248958	0.260745	0.393758	0.784955	0.544692	0.55803	0.184133	1.1982	-0.0602993	-0.168685	-0.0234178	0.0955196	0.49433	0.329816	1
1.90071	-1.36548	-1.3556	-0.984438	-0.84982	-0.467416	1.68202	-1.68403	-1.49662	-1.05713	-0.902967	-0.560044	0.498772	-0.908563	-1.29274	-1.07344	-0.329723	-0.90833	-0.0436128	-1.77248	-1.70052	-0.580994	0.000586943	-0.320667	-0.15936	0.372218	0.319361	0.593015	0.0742313	2.5274	-0.0481366	-0.184644	0.292412	0.241992	0.460308	0.389852	1
1.85485	-1.49258	-1.3646	-1.05542	-0.839333	-0.463476	1.75176	-1.8162	-1.50314	-1.12232	-0.891064	-0.554237	0.608389	-0.601884	-1.40365	-1.32303	0.250345	-0.640751	-0.941847	-1.62431	-1.58889	-0.526944	0.856086	1.00842	1.06405	0.960377	0.555012	0.523223	0.953447	2.32839	-0.0921835	-0.352982	0.256434	0.331867	0.621928	0.415404	1
-0.382142	-0.961256	-0.972795	-0.64224	-0.521953	-0.284518	0.863033	-0.805728	-0.905538	-0.497444	-0.431379	-0.256195	-0.14465	0.347036	-1.22214	-1.18262	0.948553	0.259081	-1.264	-0.514069	-0.823478	-0.580994	0.773296	0.0290965	0.0318576	0.23765	0.169044	0.533941	0.513839	0.0213372	0.0958322	-1.34604	0.264416	0.957222	0.45342	0.499899	1
-0.309129	-0.436539	-0.56261	-0.125234	-0.0271614	-0.00482426	0.232896	-0.257792	-0.468187	0.0322163	0.0953918	0.0765957	-0.289808	0.683291	-0.696569	-0.732288	0.210135	0.610358	-0.741903	-0.133518	-0.222839	-0.256699	0.7388	0.104806	0.143133	0.395217	0.573784	0.808859	0.825228	-0.126078	-0.0626906	-0.794053	-0.346693	0.347462	0.553031	0.649518	1
-0.365923	-0.578621	-0.70021	-0.307516	-0.154643	-0.0491464	0.389826	-0.374011	-0.606318	-0.144623	-0.0202027	0.0417137	-0.277761	0.805363	-0.383963	-0.842669	0.671745	0.744433	-0.554521	0.071186	-0.124504	-0.556972	0.000586943	0.0406374	0.0223694	0.284513	0.00103881	0.731091	0.0742313	0.686345	-0.026141	-1.27541	0.345947	0.948221	1.43851	0.34197	1
0.763443	-0.851182	-1.07768	-0.692257	-0.579747	-0.273685	1.09431	-0.960538	-1.1614	-0.704617	-0.598106	-0.313944	-0.133214	0.310154	-0.708269	-0.835976	0.368158	0.221571	-0.513772	-0.744769	-0.671989	-0.0765351	0.259307	-0.0572866	0.00950567	0.34358	0.50867	0.65162	0.184133	0.719104	-0.144631	-0.0917013	-0.513537	-0.164485	-0.160921	0.469427	1
1.80906	-1.22912	-1.28596	-0.880347	-0.771182	-0.414307	1.55146	-1.53315	-1.42639	-0.956967	-0.827125	-0.502487	0.162244	-0.28426	-1.00986	-0.90215	-0.0920104	-0.35093	-0.279064	-1.33939	-1.24605	-0.79719	-1.46204	-1.32981	-1.3365	-1.47706	-1.48273	-1.54016	-1.4644	1.17364	0.0244012	-0.299396	-0.0341687	0.172732	0.251183	0.1639	1
0.961751	-0.939543	-1.0866	-0.778057	-0.621851	-0.320435	1.1963	-1.09496	-1.17994	-0.808225	-0.650422	-0.376269	-0.0449404	0.124926	-1.35608	-1.3255	0.927333	0.0368878	-0.822502	-0.979795	-1.07862	-0.282437	0.304151	0.0161061	-0.0351048	0.430491	1.23442	0.618192	0.403937	1.02797	-0.0703405	-0.576484	0.234471	0.462344	0.63962	0.433441	1
0.261245	-0.543793	-0.940738	-0.569751	-0.414616	-0.167927	0.731391	-0.491139	-0.973776	-0.5348	-0.391806	-0.164256	-0.19984	0.69959	-1.01588	-1.01181	1.03757	0.628633	-1.03156	-0.540617	-0.727801	-0.79719	-1.46204	-1.32981	-1.3365	-1.47706	-1.48273	-1.54016	-1.4644	0.0147854	-0.293646	-0.728207	0.0872914	0.493761	0.534364	0.890228	1
1.46045	-1.05526	-1.2048	-0.81827	-0.716245	-0.389492	1.38738	-1.30391	-1.33247	-0.881233	-0.765817	-0.469595	0.032154	-0.263925	-0.749237	-1.00397	0.20043	-0.334144	-0.372243	-1.24371	-1.08925	-0.436863	0.276555	0.662215	0.359783	0.566339	0.54077	0.672606	0.513839	1.06307	-0.0498532	-0.382035	0.280155	0.360312	0.502292	0.341243	1
1.82421	-1.44699	-1.36735	-1.03019	-0.856522	-0.471611	1.72886	-1.76324	-1.5058	-1.09662	-0.907508	-0.562961	0.473377	-1.07747	-1.38589	-1.17535	-0.251888	-1.05256	-0.0239826	-1.84386	-1.74304	-0.79719	-1.46204	-1.32981	-1.3365	-1.47706	-1.48273	-1.54016	-1.4644	1.83291	0.0361129	-0.0990468	0.162034	0.132047	0.355407	0.170585	1
2.10501	-1.48411	-1.40132	-1.09053	-0.885789	-0.491276	1.79088	-1.82592	-1.54582	-1.1633	-0.939219	-0.587125	0.77407	-1.31431	-1.69763	-1.3442	-0.164263	-1.24938	-0.220218	-2.12718	-2.0221	-0.79719	-1.46204	-1.32981	-1.3365	-1.47706	-1.48273	-1.54016	-1.4644	3.41189	0.0152074	-0.235325	0.827461	0.50494	0.387596	0.209293	1
1.81984	-1.45486	-1.3559	-1.05385	-0.840849	-0.462387	1.72827	-1.7718	-1.4937	-1.11985	-0.892005	-0.552701	0.580788	-0.781186	-1.47678	-1.42133	0.529471	-0.79989	-1.33191	-1.62071	-1.89719	-0.526944	-0.0546066	0.252795	0.505586	0.874111	0.265726	0.494618	-0.145573	1.38862	0.164867	-0.701681	1.75598	1.19823	0.367592	-0.0115527	1
-0.820138	-0.518331	-0.797699	-0.558585	-0.293882	-0.174589	0.327339	-0.0742694	-0.63127	-0.355074	-0.104802	-0.0768569	-0.233454	0.644681	-1.07432	-1.08979	1.05596	0.57188	-1.50803	-0.196653	-0.698566	-0.580994	-0.0270098	-0.087023	-0.168084	0.151916	0.173875	0.735705	0.0742313	-0.33246	0.00326204	-0.887349	0.687572	0.852821	1.34132	0.660876	1
-1.1523	-1.11962	-1.10682	-0.821263	-0.51267	-0.21665	0.831096	-0.758667	-0.972633	-0.59867	-0.295461	-0.0539037	-0.1683	1.21842	-0.824289	-1.2247	1.29626	1.21833	-0.811161	-0.0990884	-1.0228	-0.79719	-1.46204	-1.32981	-1.3365	-1.47706	-1.48273	-1.54016	-1.4644	-0.0671121	-0.0227769	-1.22371	0.150485	0.831377	0.592474	0.2688	1
-1.02794	-0.871612	-0.93574	-0.70757	-0.352641	-0.141217	0.557498	-0.458795	-0.756377	-0.487849	-0.113828	0.0269393	-0.229682	1.23821	-1.13328	-1.19444	1.06647	1.24103	-1.04844	-0.129567	-0.812847	-0.580994	0.814691	0.0245348	0.0967512	0.372807	0.212405	0.627494	0.843545	-0.391426	0.126433	-0.545737	-0.408637	0.165186	0.139114	0.326753	1
0.187866	-0.695925	-0.800289	-0.462104	-0.292577	-0.152442	0.700342	-0.674546	-0.797673	-0.405789	-0.247236	-0.139829	-0.215255	0.621135	-0.0302264	-0.785528	0.578984	0.544465	-0.750636	-0.13028	-0.331804	-0.196644	0.40074	-0.0585014	-0.14372	0.10372	0.391859	0.732245	0.26656	0.325996	-0.235456	-0.626874	0.181107	0.470842	0.74408	0.743326	1
1.20922	-0.0701842	0.0901578	-0.331402	-0.47878	-0.221009	0.442189	-0.363252	-0.114051	-0.477843	-0.569942	-0.312244	0.136277	-0.363463	0.259938	0.0469413	-0.955365	-0.425542	0.134223	-0.154904	-0.0155391	-0.580994	0.662909	3.36485	3.00924	1.25245	-0.011647	0.718074	0.513839	1.05325	-0.171471	-0.39057	0.538565	0.477323	1.23616	0.533898	0
0.446416	0.433191	0.791536	0.00492288	-0.391512	-0.248338	-0.178607	0.278322	0.656515	-0.122758	-0.468254	-0.326851	0.111232	-0.978848	0.296053	0.0335594	-0.861406	-0.970884	-0.319725	0.0735132	0.202392	0.0675958	0.966473	1.55551	1.41276	0.900041	0.320692	0.625249	0.816069	0.699449	-0.205709	-1.00296	0.778556	0.96454	1.69389	0.637741	0
0.476346	0.0293442	0.472794	-0.331582	-0.477274	-0.272734	0.122066	-0.0745416	0.414045	-0.401865	-0.5303	-0.340956	0.197297	-0.957548	0.0231934	-0.133608	-0.535734	-0.951481	-0.236506	-0.0649521	-0.0846391	-0.436863	1.11136	1.36674	1.48403	0.974189	0.11401	0.58583	1.1183	1.86567	-0.200591	-0.731161	0.213502	0.55015	1.33595	0.686327	0
1.30214	-0.1238	0.133462	-0.444818	-0.60314	-0.337297	0.518257	-0.430318	-0.0837952	-0.584102	-0.685475	-0.433391	0.327917	-1.14957	-0.0583165	-0.285641	-0.763956	-1.1135	-0.396585	-0.334448	-0.124504	-0.196644	1.05961	2.07772	1.77659	1.10505	0.393824	0.574801	0.761118	1.23233	-0.226612	0.00112148	0.0632411	0.0266257	0.311378	0.70113	0
1.58197	-0.656384	-0.621658	-0.77797	-0.779294	-0.436223	1.06577	-0.941338	-0.776918	-0.872754	-0.840254	-0.530201	0.61435	-1.63761	-0.722379	-0.566205	-0.594193	-1.51124	-0.569303	-1.05662	-0.738431	-0.79719	-1.46204	-1.32981	-1.3365	-1.47706	-1.48273	-1.54016	-1.4644	2.21783	-0.184708	-0.577406	0.827067	0.718998	1.43625	0.697512	0
2.25589	-1.13065	-1.12915	-1.04066	-0.874156	-0.487071	1.54937	-1.48894	-1.29243	-1.12932	-0.932757	-0.586297	1.42416	-2.15689	-1.27765	-1.06742	-0.701426	-1.90806	-0.638991	-1.72545	-1.34173	-0.79719	-1.46204	-1.32981	-1.3365	-1.47706	-1.48273	-1.54016	-1.4644	4.94502	-0.12558	-0.889555	1.281	1.11064	1.78692	0.544225	0
1.76071	-0.873641	-0.811307	-0.948734	-0.82625	-0.466263	1.27182	-1.17484	-0.964067	-1.03318	-0.884306	-0.561646	1.05079	-1.95337	-1.22843	-1.12634	0.123121	-1.75661	-0.811211	-1.27713	-1.0733	-0.436863	0.138571	2.72418	2.85111	1.55174	0.277525	0.570874	0.0742313	3.13918	-0.12955	-1.1068	1.44371	1.317	1.94008	0.501076	0
1.53408	-1.15809	-1.11493	-1.07966	-0.877383	-0.481724	1.49953	-1.41985	-1.2368	-1.1411	-0.926446	-0.572798	1.34178	-2.05182	-1.51098	-1.26821	-0.152179	-1.83044	-0.361483	-1.73092	-1.51182	-0.79719	-1.46204	-1.32981	-1.3365	-1.47706	-1.48273	-1.54016	-1.4644	3.79377	-0.171426	-1.48336	1.6889	1.65877	2.05189	0.711642	0
0.359879	-0.189124	0.112699	-0.484948	-0.616596	-0.354337	0.324568	-0.206884	0.134246	-0.509294	-0.649127	-0.419137	0.293178	-1.4177	-0.566169	-0.733474	0.180125	-1.33542	-0.347644	-0.260019	-0.334462	-0.256699	1.18725	1.657	1.38802	0.799683	0.0810825	0.586665	0.843545	2.69693	-0.0486196	-1.0294	0.693049	0.944149	1.21734	0.416672	0
0.783264	-0.353236	-0.459604	-0.73967	-0.749399	-0.419988	0.728485	-0.443	-0.518426	-0.786829	-0.792668	-0.499398	0.436048	-1.61938	-0.688669	-0.688202	-0.413261	-1.49571	-0.93934	-0.878926	-0.565681	-0.526944	0.883683	0.42967	0.450459	0.496233	0.360348	0.654546	0.953447	1.73873	-0.182922	-1.00062	1.24883	1.16629	1.69645	0.726267	0
1.02878	-0.317794	-0.422879	-0.678382	-0.734708	-0.40244	0.743222	-0.487001	-0.528168	-0.750569	-0.787702	-0.486872	0.506638	-1.5999	-0.552431	-0.751349	-0.349256	-1.47794	-0.546544	-0.738749	-0.597574	-0.0765351	0.248958	0.76438	1.05059	0.913681	0.474212	0.72048	0.294035	2.08094	-0.218903	-0.849227	0.920711	0.929693	1.69145	0.867751	0
0.108654	0.270787	0.243331	-0.375899	-0.584796	-0.335455	0.000805988	0.342445	0.27652	-0.394551	-0.616119	-0.397494	0.19182	-1.41167	-0.330296	-0.578711	-0.254579	-1.32834	-0.206119	-0.343201	-0.119189	-0.79719	-1.46204	-1.32981	-1.3365	-1.47706	-1.48273	-1.54016	-1.4644	1.40704	-0.151197	-1.10181	0.463629	0.890354	1.29851	0.597384	0
-0.221508	-0.0477751	0.52589	-0.434353	-0.539093	-0.331592	-0.0571871	0.1094	0.727463	-0.398446	-0.540165	-0.376694	0.149074	-1.21448	-0.501114	-0.754561	0.0564927	-1.16765	-0.395009	-0.175754	-0.137793	-0.79719	-1.46204	-1.32981	-1.3365	-1.47706	-1.48273	-1.54016	-1.4644	1.23014	-0.137849	-1.3029	1.11036	1.29576	1.73251	0.633613	0
-0.18895	0.0238038	0.185292	-0.382542	-0.555947	-0.301898	0.0124965	0.21207	0.335237	-0.336386	-0.55741	-0.338764	0.0618292	-1.00506	-0.471122	-0.700813	-0.00459693	-0.991816	-0.678923	-0.193292	-0.228154	-0.364797	0.179966	0.648026	0.690627	0.641215	0.286092	0.537256	0.0742313	0.434101	-0.0108905	-0.924624	0.549697	0.816585	1.05871	0.389794	0
-0.40114	0.778199	0.88481	-0.073273	-0.405208	-0.249378	-0.627396	0.976916	0.998535	-0.0691183	-0.424334	-0.294289	-0.00474532	-1.01443	-0.0260883	-0.375531	-0.304584	-0.999772	-0.114266	0.0180189	0.21568	-0.364797	0.690506	1.26717	1.2628	0.976049	0.435017	0.656395	0.623741	0.198236	-0.133227	-1.46625	0.451443	1.11332	0.932214	0.558949	0
-0.941926	0.255737	1.00355	-0.010596	-0.308438	-0.158926	-0.735987	0.676115	1.46728	0.152931	-0.240893	-0.12944	-0.107011	-0.503818	-0.0383693	-0.339739	0.0932422	-0.552846	-0.216639	0.415545	0.170499	-0.364797	1.03547	1.05299	1.15327	0.805228	0.0250574	0.665809	1.06335	0.0803034	-0.28233	-1.24581	0.369926	0.940042	1.21602	0.966289	0
0.262508	0.0233679	0.288083	-0.440644	-0.55173	-0.287627	0.137272	0.0230371	0.30636	-0.470926	-0.58564	-0.344353	0.0568438	-0.986848	-0.659071	-0.719635	0.478617	-0.976061	-0.86319	-0.230197	-0.167028	-0.580994	0.0971756	1.16968	1.07229	0.866389	0.00295427	0.749831	0.184133	0.168753	0.0442961	-0.879804	-0.0334904	0.536506	0.808593	0.344988	0
0.30718	0.591873	0.767627	-0.279318	-0.491985	-0.248608	-0.223357	0.502615	0.671422	-0.371453	-0.555005	-0.321464	-0.00392398	-1.04681	-0.0435701	-0.312632	-0.353699	-1.02813	-0.0240356	-0.177988	0.149238	-0.580994	0.138571	1.34501	1.73218	1.17957	0.179258	0.758688	-0.145573	0.13927	-0.104559	-0.497177	0.281332	0.432929	0.849846	0.714285	0
1.54659	-0.762262	-1.03361	-1.0152	-0.857895	-0.468717	1.27639	-1.00789	-1.16732	-1.08639	-0.91046	-0.561036	0.780577	-2.00716	-1.27834	-0.993725	-0.41229	-1.79695	-0.742007	-1.59096	-1.03875	-0.79719	-1.46204	-1.32981	-1.3365	-1.47706	-1.48273	-1.54016	-1.4644	1.83086	0.113681	-0.265916	0.657369	0.450596	0.357897	0.045779	0
0.513932	-0.250958	-0.350545	-0.763919	-0.709372	-0.369685	0.579336	-0.259985	-0.360711	-0.795609	-0.743862	-0.434687	0.343595	-1.34581	-0.533624	-0.785018	-0.0991046	-1.27484	-0.539654	-0.460372	-0.448743	0.283792	1.77598	1.8148	1.65714	0.972765	0.288694	0.592146	1.61286	1.98442	0.0750554	-1.21181	0.947439	1.16831	0.906663	0.110413	0
-1.13618	0.781865	1.50559	0.139783	-0.2489	-0.15207	-1.19236	1.26559	1.96421	0.273673	-0.198585	-0.138677	-0.0780655	-0.666818	-0.0654093	-0.478509	0.0900214	-0.699899	-0.414576	0.397399	0.218338	-0.0405024	1.01753	1.50686	1.34633	0.949201	0.439904	0.632523	0.953447	-0.00814593	-0.285365	-1.38392	0.961695	1.28225	1.73182	1.00321	0
-0.414909	0.36648	0.866896	-0.171183	-0.421417	-0.239325	-0.458338	0.574005	1.06726	-0.134105	-0.422486	-0.269279	-0.0258934	-0.903873	-0.450432	-0.701295	0.510709	-0.906245	-0.425219	-0.0114378	-0.0341429	-0.79719	-1.46204	-1.32981	-1.3365	-1.47706	-1.48273	-1.54016	-1.4644	0.345651	-0.110982	-1.19658	0.703475	1.05335	0.962947	0.657567	0
-0.773025	0.458977	1.04028	-0.0746168	-0.385201	-0.237827	-0.715006	0.818155	1.38514	0.0266791	-0.35715	-0.252125	-0.0569012	-0.915212	-0.493848	-0.736796	0.281098	-0.910328	-0.491101	0.0215709	-0.0128814	-0.148601	0.258157	1.37556	1.36087	1.03654	0.392512	0.711221	0.294035	0.0508203	-0.138407	-1.53598	0.788823	1.30278	1.25127	0.624148	0
-0.960284	0.887612	1.16651	0.108604	-0.324733	-0.207318	-1.03525	1.33714	1.49726	0.216481	-0.297197	-0.219256	-0.0974784	-1.01399	-0.161078	-0.402668	-0.317295	-0.994195	-0.800104	0.00859707	0.351222	-0.580994	1.13205	0.150183	0.346339	0.35454	0.206453	0.714638	0.953447	0.286685	-0.111058	-1.10763	0.945798	1.10236	1.29294	0.630859	0
-0.312857	0.791497	1.10324	-0.040195	-0.39378	-0.21699	-0.656866	0.912678	1.17357	-0.0674816	-0.426478	-0.26357	-0.0775469	-0.986834	-0.267232	-0.460121	0.0607121	-0.969481	-0.315262	-0.0308485	0.154553	-0.472895	0.373143	0.288185	0.278078	0.505799	0.423808	0.737801	0.294035	0.345651	-0.11835	-0.587755	0.862885	0.740957	1.00352	0.602596	0
1.03735	-0.898165	-0.931749	-0.961411	-0.826431	-0.441907	1.22256	-1.05725	-1.01344	-1.00609	-0.868264	-0.521449	0.484705	-1.41165	-1.14442	-0.907796	-0.0422768	-1.31617	-0.527255	-1.28433	-1.13709	-0.0765351	0.166167	1.30146	1.16197	0.995816	0.285293	0.633093	0.0742313	1.66678	0.0669933	-0.197235	0.43168	0.310059	0.344373	0.223357	0
0.102868	0.214315	0.38355	-0.397853	-0.572886	-0.311199	-0.0182218	0.273635	0.42945	-0.419059	-0.604103	-0.368882	0.0825747	-1.21538	-0.370769	-0.582336	0.231285	-1.16634	-0.531969	-0.232352	-0.132478	-0.79719	-1.46204	-1.32981	-1.3365	-1.47706	-1.48273	-1.54016	-1.4644	1.70187	0.114836	-0.74021	0.62334	0.732919	0.74353	0.146334	0
1.33785	-0.995999	-1.04506	-1.04374	-0.863298	-0.465461	1.36293	-1.20631	-1.15195	-1.10083	-0.909784	-0.551744	0.790119	-1.85525	-1.37808	-1.10914	-0.245799	-1.67075	-0.665738	-1.65281	-1.22745	-0.79719	-1.46204	-1.32981	-1.3365	-1.47706	-1.48273	-1.54016	-1.4644	2.05199	-0.0723949	-0.6455	0.476975	0.610358	0.873127	0.430941	0
1.60007	-1.27168	-1.2453	-1.16521	-0.895045	-0.485178	1.61877	-1.54556	-1.37255	-1.22605	-0.943701	-0.576158	1.19991	-1.95183	-1.53053	-1.27291	-0.18489	-1.73744	-1.02359	-1.92368	-1.58358	-0.79719	-1.46204	-1.32981	-1.3365	-1.47706	-1.48273	-1.54016	-1.4644	2.29154	-0.0183113	-0.492507	1.15981	0.809617	1.35097	0.433499	0
-0.668808	0.781266	1.61066	0.212834	-0.236175	-0.166662	-0.984502	0.977118	1.79886	0.229157	-0.247394	-0.196895	-0.00386696	-0.946457	0.229934	-0.057313	-0.140238	-0.939594	-0.303434	0.521163	0.396403	-0.0405024	0.626113	1.30806	1.18409	0.883171	0.158212	0.639391	0.458888	0.0803034	-0.0909723	-1.49414	0.660717	1.22122	0.966055	0.531012	0
0.127473	0.187934	0.744525	-0.346514	-0.474993	-0.263667	-0.123228	0.190279	0.776498	-0.386834	-0.511565	-0.318913	0.0542111	-0.976553	-0.335794	-0.693853	0.108436	-0.966442	-0.373742	0.00898506	0.0641917	-0.580994	0.276555	0.706661	0.877289	0.757951	0.0931576	0.644941	0.294035	0.345651	0.0294165	-0.961682	1.66291	1.32084	1.6686	0.544209	0
0.38486	0.237267	0.24213	-0.458421	-0.581218	-0.31657	0.108189	0.204596	0.204435	-0.51414	-0.627292	-0.385191	0.079284	-1.1465	-0.283695	-0.385258	-0.3605	-1.10903	-0.26373	-0.329873	-0.135135	-0.364797	1.42182	1.11917	0.933041	0.779559	0.114324	0.691605	1.28315	0.817381	-0.0862969	-0.296774	0.323842	0.325796	0.830664	0.557647	0
-1.63996	0.483733	1.93005	0.481818	0.108396	0.111548	-1.602	1.0913	2.74623	0.803508	0.290702	0.254421	-0.135188	0.210618	0.821551	-0.161848	0.706354	0.132776	-0.371782	1.12695	0.518657	0.716185	0.556464	0.84611	0.96002	0.834002	0.550618	0.694429	0.54524	-0.244011	-0.240249	-1.29075	0.487446	1.01897	1.45467	1.02374	0
-0.646985	0.583345	1.57848	0.321828	0.0063056	0.375419	-0.981916	0.721942	1.74515	0.335868	0.00160061	0.433527	-0.112091	0.49176	0.733618	0.720953	-0.304282	0.486613	0.152054	0.828396	0.667488	0.499989	0.853327	1.67733	1.65814	0.977445	0.381376	0.597179	0.634731	-0.185045	-0.00238143	-1.02677	-0.0996426	0.599959	0.825129	0.332118	0
0.0654696	0.367096	1.07057	0.0576848	-0.242191	0.16053	-0.408711	0.300982	1.03564	-0.0220985	-0.296395	0.149681	-0.0223828	0.240639	0.452778	0.505341	-0.402239	0.252676	0.011748	0.461084	0.409692	-0.364797	0.435236	1.31075	1.36542	1.09916	1.00279	0.735091	0.56879	0.109786	-0.281976	-0.409468	-0.299241	0.127121	0.768447	1.05425	0
0.00773335	0.331952	0.829888	-0.0245567	-0.305417	0.128413	-0.330773	0.323245	0.835599	-0.070417	-0.349489	0.111996	0.0239638	0.165002	0.320034	0.210647	-0.225257	0.184108	-0.265213	0.371982	0.380457	-0.472895	0.56632	0.726054	0.923311	0.849871	0.657425	0.575697	0.513839	0.227719	-0.0297747	-0.697727	0.678731	0.730249	1.35587	0.313889	0
0.979092	-0.23008	-0.112986	-0.618396	-0.606265	-0.141932	0.561175	-0.424996	-0.234265	-0.703864	-0.668534	-0.209723	0.295165	-0.141406	-0.296036	-0.114459	-0.276189	-0.0688468	0.0053934	-0.362117	-0.0926121	-0.256699	0.0833772	0.736284	1.02969	0.98762	0.65952	0.670031	0.0742313	1.16135	-0.11611	-0.772579	0.70169	0.787047	1.07825	0.54671	0
0.642009	-0.506229	-0.469556	-0.698752	-0.663672	-0.189169	0.723474	-0.572747	-0.49876	-0.72766	-0.693862	-0.214656	0.372217	-0.240144	-0.554351	-0.43481	-0.17461	-0.156409	-0.358696	-0.493723	-0.342435	-0.436863	0.414538	1.59243	1.80117	1.1596	0.990418	0.626267	0.294035	1.68959	-0.0243368	-0.868026	0.845609	0.909012	1.35168	0.4254	0
1.4191	-0.806346	-0.79623	-0.892648	-0.737947	-0.25913	1.14988	-1.05208	-0.921573	-0.96537	-0.792908	-0.3311	0.678728	-0.210956	-0.411134	-0.386262	-0.690722	-0.10091	0.154575	-0.739052	-0.695908	-0.79719	-1.46204	-1.32981	-1.3365	-1.47706	-1.48273	-1.54016	-1.4644	2.2424	-0.0570335	-0.773327	1.07046	0.94687	1.43543	0.454686	0
-0.691521	-0.141456	0.181737	-0.371176	-0.486176	-0.0185943	-0.148279	0.23941	0.524988	-0.223819	-0.423853	0.0947978	0.0567043	0.0988889	-0.168181	-0.158727	0.0364903	0.171358	-0.409751	0.0523126	-0.0474314	-0.256699	0.897482	0.716668	0.694761	0.633723	0.132307	0.660579	0.678692	0.768243	-0.0358173	-0.967334	0.690873	0.904338	1.43093	0.554208	0
-1.03613	0.675857	1.41238	0.575183	0.0433606	0.467802	-1.21577	1.0144	1.73968	0.706198	0.103703	0.627431	-0.148436	0.549823	0.539503	0.583267	0.0221945	0.623685	-0.196264	0.860806	0.638253	-0.256699	0.713503	0.832724	0.69224	0.560581	0.0221764	0.683829	0.715326	-0.568325	0.176678	-0.986211	0.929299	1.01919	0.200536	-0.0040418	0
-1.17079	0.684653	1.43947	0.59437	0.0730178	0.546003	-1.30915	1.08506	1.83636	0.768681	0.15169	0.726759	-0.171213	0.57746	0.845216	0.982603	-0.575109	0.658568	0.224678	0.955312	0.94123	-0.580994	1.18725	1.13458	1.2595	0.907711	0.320478	0.550699	0.953447	-0.686257	0.253312	-1.43915	-0.174657	0.825798	0.657108	0.0202526	0
-0.590759	0.642958	1.12901	0.169244	-0.205293	0.289698	-0.818142	0.846362	1.30017	0.200324	-0.203914	0.359349	-0.0769618	0.268466	0.648746	0.743571	-0.488151	0.34041	0.131931	0.539816	0.670146	-0.148601	0.252407	0.653945	0.836562	0.783316	0.384106	0.645939	0.239084	-0.302977	-0.0499908	-1.09759	0.557073	0.928092	1.03238	0.457123	0
1.08185	-0.331358	-0.398218	-0.654324	-0.593409	-0.0559262	0.688156	-0.52338	-0.519414	-0.736211	-0.648214	-0.0945371	0.229084	0.161314	-0.25145	-0.00765744	-0.355186	0.336271	-0.0331091	-0.364743	-0.297254	0.0135467	0.91128	0.475797	0.619525	0.870602	1.53549	0.610559	0.953447	1.17364	0.0670486	-0.166811	0.0931797	0.144731	0.444277	0.109149	0
1.10129	-1.10363	-1.009	-1.01355	-0.779935	-0.259747	1.33514	-1.29797	-1.09405	-1.05839	-0.816349	-0.298317	0.736659	0.0078172	-0.896738	-0.632731	0.0925451	0.216915	-0.699271	-0.961952	-1.10254	-0.79719	-1.46204	-1.32981	-1.3365	-1.47706	-1.48273	-1.54016	-1.4644	2.14412	-0.107273	-0.697635	0.526095	0.664234	0.894999	0.558512	0
1.02987	-1.10183	-1.07235	-1.00619	-0.794877	-0.28616	1.34748	-1.27496	-1.1569	-1.04586	-0.828106	-0.321103	0.8745	-0.14046	-0.901571	-0.771569	-0.0117031	0.0473886	-0.312095	-0.943733	-1.20353	-0.79719	-1.46204	-1.32981	-1.3365	-1.47706	-1.48273	-1.54016	-1.4644	1.66912	-0.100312	-0.720616	0.23787	0.554076	0.577686	0.746488	0
-0.241124	-0.284332	-0.101522	-0.593853	-0.510624	-0.0225572	0.212157	-0.0823393	0.0757913	-0.537459	-0.481435	0.0488708	0.170706	0.0674494	0.1603	0.0689183	-0.412048	0.192455	0.257159	0.124808	-0.16437	-0.436863	0.883683	1.63665	1.48405	0.964104	0.153939	0.532886	0.733643	1.21049	0.0117449	-0.932855	1.15422	1.08297	1.37658	0.376534	0
-0.284515	0.257718	0.90167	-0.212403	-0.303526	0.232862	-0.427351	0.374268	1.04794	-0.208448	-0.301501	0.313427	0.0166657	0.197168	0.27275	0.250064	-0.215675	0.335498	0.0915364	0.323801	0.534603	-0.364797	0.248958	0.480046	0.47967	0.551314	0.123179	0.615875	0.184133	0.52255	-0.16583	-0.549354	0.341396	0.491559	1.10786	0.843468	0
0.105708	0.501382	0.599996	-0.272706	-0.3451	0.188714	-0.277015	0.493505	0.5723	-0.332841	-0.388838	0.193483	0.048688	0.0698565	0.0262802	-0.0176651	-0.281929	0.247522	-0.267435	0.0641985	0.271492	-0.79719	-1.46204	-1.32981	-1.3365	-1.47706	-1.48273	-1.54016	-1.4644	0.552033	-0.136214	-0.897762	1.15869	1.06292	1.02164	0.605355	0
1.13155	-0.607272	-0.694452	-0.868906	-0.678536	-0.0973089	0.953874	-0.791278	-0.797854	-0.93216	-0.726326	-0.13527	0.469526	0.0826096	-0.52287	-0.388812	-0.418088	0.315703	-0.0571331	-0.581877	-0.557708	-0.526944	0.110974	0.609937	0.71051	0.814019	0.276637	0.659523	0.0742313	1.38862	0.063779	-0.852177	0.53658	0.765547	0.876074	0.274856	0
0.448234	0.131194	-0.325487	-0.240362	0.0730327	-0.000740032	0.146424	0.0662265	-0.403464	-0.298748	0.026101	-0.0314073	-0.195718	0.727138	0.819734	0.718311	-1.01005	0.658591	0.515706	0.0715867	0.401719	0.283792	0.65141	1.82231	1.72143	1.23455	0.916907	0.603613	0.660375	-0.0671121	-0.347483	-0.259512	0.243623	0.267795	1.67463	1.5403	0
0.866908	0.711892	-0.163878	0.101647	-0.211191	-0.13076	0.0261453	0.445031	-0.365555	-0.0874364	-0.328215	-0.221718	-0.167984	-0.122559	0.540774	0.409485	-0.923361	-0.202666	-0.144598	-0.191342	0.412349	1.15887	1.06019	1.58986	1.59005	1.09417	0.93651	0.562493	1.03313	-0.270686	-0.115434	-0.148719	-0.144214	0.0308169	0.586167	0.547393	0
1.53535	0.297458	-0.537782	-0.36746	-0.556394	-0.311639	0.552361	-0.0659413	-0.754129	-0.542262	-0.654812	-0.41467	0.00456953	-0.884279	0.23606	0.0513264	-1.30729	-0.89004	-0.333372	-0.553973	-0.16437	2.13047	0.859268	1.8248	1.79327	1.26423	1.07107	0.53667	0.819733	0.104873	0.00537352	-0.187074	0.56748	0.362378	0.958884	0.479702	0
1.77133	-0.322935	-0.926962	-0.804474	-0.792034	-0.433521	1.04264	-0.639412	-1.0973	-0.913013	-0.85761	-0.531413	0.244674	-1.70586	-0.429841	-0.342434	-1.11933	-1.5666	0.528857	-1.48371	-0.658701	-0.364797	0.22826	1.35591	1.5872	1.35125	0.942897	0.521028	0.184133	0.610999	0.0411633	0.25852	-0.150922	-0.227116	-0.0118617	0.414368	0
1.6436	-0.500956	-0.947584	-0.800323	-0.711086	-0.409091	1.08657	-0.784917	-1.10274	-0.897197	-0.777869	-0.502568	0.221357	-1.23935	-0.933062	-0.860035	-0.434434	-1.19021	-0.553164	-1.40906	-0.741089	0.266634	0.299552	0.512715	0.777794	0.916126	1.02179	0.584039	0.294035	1.54744	-0.305619	-1.4727	1.17905	1.43178	1.75022	0.992406	0
-1.579	0.73091	0.140172	-0.190876	0.415067	0.028492	-1.16695	1.68248	0.591893	0.0791995	0.782877	0.199084	-0.285796	0.235271	0.35901	0.028395	-0.330982	0.147799	-0.248808	0.296699	0.521315	-0.556972	0.580119	1.46186	1.57474	1.1087	0.641637	0.557965	0.513839	0.620827	-0.325624	-1.36483	1.34064	1.43405	1.74088	0.99674	0
-1.14622	0.43182	0.0723398	0.192932	0.700903	0.25208	-0.89342	0.972131	0.340434	0.426664	0.997506	0.438837	-0.31212	0.755572	-0.369043	-1.4608	1.87758	0.692461	-1.02481	0.866168	0.880103	0.391891	0.57864	1.37153	1.34772	1.05948	1.3247	0.615605	0.651216	-0.302977	-0.257749	-0.460525	0.829943	0.647044	1.50987	0.890772	0
-0.455056	0.853854	0.157171	0.160355	0.235547	0.057569	-0.646474	1.07227	0.193059	0.182948	0.259786	0.0753395	-0.298057	0.341849	0.53713	0.297252	-0.259339	0.256044	0.208297	0.294741	0.619649	0.391891	0.462833	0.7464	0.782413	0.920314	1.18084	0.637586	0.532156	-0.361943	-0.28176	-0.351084	0.220355	0.315088	0.869197	1.03406	0
0.130269	0.625288	0.0362731	0.020118	0.0112439	-0.0807559	-0.23407	0.608696	-0.045143	-0.0498475	-0.0365031	-0.123212	-0.263662	0.116989	0.526909	0.192046	-0.438447	0.0313594	-0.255688	0.0982739	0.49208	0.499989	0.574944	1.16833	1.30906	1.05534	1.35094	0.623623	0.610003	-0.450393	0.00212165	-0.189846	-0.254388	0.00896373	0.1965	0.585588	0
0.225747	0.684399	-0.248592	-0.0205915	-0.302342	-0.198107	-0.0786476	0.670496	-0.338342	-0.0762659	-0.350485	-0.255215	-0.195549	-0.374818	0.351118	0.148082	-0.56908	-0.436947	-0.448706	-0.0740019	0.133292	1.80232	0.8654	1.19169	1.25193	1.05308	0.999818	0.603062	0.887506	-0.312805	0.0650332	-0.643635	0.450637	0.597809	0.218498	0.321917	0
1.01281	0.254459	-0.641298	-0.489474	-0.608619	-0.33184	0.514321	0.0707414	-0.78689	-0.591843	-0.675506	-0.41739	-0.0862167	-0.819414	0.201499	0.125522	-1.15289	-0.833671	0.917753	-0.836858	-0.12982	1.00445	0.404584	1.27684	1.37734	1.10268	0.85374	0.638458	0.407862	-0.361943	0.447634	0.122037	-0.560006	-0.318419	-0.137803	-0.0522257	0
0.638826	0.203994	-0.525221	-0.292504	-0.543665	-0.313254	0.373369	0.129501	-0.623274	-0.356314	-0.593494	-0.383954	-0.0845496	-0.856802	-0.151119	-0.353655	-0.0344697	-0.866009	-0.00981735	-0.355079	-0.246758	1.99535	1.00323	1.16365	1.21905	1.05899	1.26929	0.575713	1.02366	-0.288235	0.0669312	-0.134867	0.12836	0.139928	0.487895	0.297547	0
-0.240869	0.523025	0.00687634	-0.129827	-0.0488591	-0.0872052	-0.297499	0.699853	0.0473759	-0.110702	-0.0357283	-0.0946188	-0.252775	0.151569	0.869188	-0.144684	-0.280584	0.0628004	-0.480626	0.270451	0.351222	1.16209	1.27694	1.91982	1.86087	1.35294	1.81809	0.595136	1.27399	-0.122393	-0.0212322	-1.10056	0.385334	0.85574	0.9274	0.429229	0
-0.858157	0.375359	0.750032	0.211496	0.925143	0.273772	-0.907276	0.593025	0.939052	0.299644	1.08476	0.375747	-0.336289	0.778375	1.27155	1.25239	-0.570643	0.716813	0.765975	0.965207	0.840238	0.175694	0.150989	0.328741	0.394835	0.587011	0.617324	0.691758	0.195123	-0.597808	-0.387132	-0.107853	-0.353964	-0.0854139	0.972691	1.32238	0
-1.38106	0.327941	0.887796	0.316993	1.22413	0.281114	-1.29469	0.789269	1.31368	0.572528	1.61491	0.468561	-0.356213	0.831478	0.994526	1.18471	-0.194908	0.776131	-0.200164	1.09265	1.05817	-0.79719	-1.46204	-1.32981	-1.3365	-1.47706	-1.48273	-1.54016	-1.4644	-0.597808	-0.228976	-0.87338	-0.0309737	0.533571	0.849228	0.835936	0
-1.13419	0.125681	0.382853	0.258721	0.914846	0.243214	-0.888681	0.536399	0.725926	0.501727	1.2447	0.42234	-0.335136	0.839978	-1.2335	-1.34382	2.68547	0.785407	-1.28491	0.918031	0.757849	-0.580994	0.193764	0.933827	0.896044	0.987885	1.0815	0.699452	0.403937	-0.391426	-0.248612	-0.738821	0.320423	0.601151	1.15997	0.892752	0
-0.791027	0.245052	0.327424	0.209613	0.592303	0.15269	-0.6765	0.540013	0.536002	0.355155	0.761195	0.248719	-0.336514	0.752376	0.793519	0.848471	-0.431397	0.68869	0.318589	0.684097	0.890734	-0.148601	0.159268	0.274748	0.262328	0.57594	0.904916	0.699677	0.211609	-0.420909	-0.279365	-0.637637	-0.448059	0.205703	0.405871	0.931656	0
-0.708522	0.496378	0.752874	0.440302	0.867139	0.24894	-0.926977	0.680966	0.885484	0.500821	0.950491	0.312317	-0.328218	0.660226	-1.2805	-1.52725	2.41814	0.590083	-1.43081	0.715543	0.611676	-0.472895	0.0971756	1.39631	1.80782	1.34973	0.6804	0.571995	0.0742313	-0.627291	-0.0907116	-1.41018	1.12385	1.36877	1.7906	0.572102	0
-1.39002	0.0770691	0.319734	0.0844716	0.40887	0.0908256	-0.813678	0.640787	0.787944	0.400918	0.762279	0.279217	-0.332789	0.639961	-0.53385	-0.582996	1.72575	0.566169	-1.01067	0.691025	0.186446	-0.256699	0.320249	1.17525	1.24356	1.1699	1.54461	0.749274	0.477205	-0.627291	-0.0746647	-1.09364	0.102421	0.729152	0.64439	0.619547	0
-0.992502	-0.282516	-0.298044	-0.346973	-0.148616	-0.160827	-0.0331474	0.136247	-0.0362325	-0.133582	0.0516443	-0.0769311	-0.275431	0.453074	-0.112634	-0.216876	0.524121	0.371233	-0.459798	0.180697	-0.26802	0.0675958	0.531825	1.08686	1.04949	1.01905	1.45327	0.703256	0.651216	-0.538842	0.0726738	-0.996861	1.11103	1.10439	1.19644	0.256412	0
-2.00601	-0.79234	-0.763069	-0.69949	-0.578187	-0.333654	0.269193	-0.0386127	-0.331789	-0.297609	-0.327385	-0.213531	-0.21552	0.202963	-0.530165	-0.568194	0.958319	0.115858	0.101074	0.00662994	-0.966993	1.47287	0.687244	1.18047	1.19881	1.07598	1.27862	0.652298	0.722653	-0.391426	-0.0235752	-0.0607566	-0.595349	-0.219217	-0.132629	0.496107	0
-1.39361	-0.770805	-0.906149	-0.743563	-0.70966	-0.395329	0.624258	-0.294637	-0.717629	-0.505212	-0.611651	-0.370837	-0.09588	-0.41989	-0.747939	-0.67731	0.778076	-0.475388	-0.563281	-0.438788	-1.11582	1.67363	1.03487	1.31513	1.26479	1.00846	1.13287	0.616467	1.06453	-0.371303	0.340935	-0.049273	-0.466134	-0.170571	-0.325347	-0.206495	0
-1.59324	-1.22188	-1.18221	-0.949467	-0.825303	-0.459314	1.09187	-0.889874	-1.06598	-0.747044	-0.770015	-0.463395	0.0825505	-0.767571	-1.222	-0.998184	0.952418	-0.789152	0.0133277	-0.843105	-1.58358	0.824283	0.694941	1.15518	1.20466	0.98088	0.746373	0.597773	0.680655	-0.214528	0.260581	-0.0598778	-0.0698022	0.00733522	0.0156343	0.0979462	0
-1.66843	-1.21959	-1.11832	-0.960157	-0.816289	-0.458712	1.02607	-0.840178	-0.946576	-0.755765	-0.745151	-0.456791	0.0628765	-0.913967	-1.34133	-1.09907	1.38551	-0.914864	-0.323438	-0.927754	-1.72975	0.043574	0.796753	0.968021	0.933942	0.929904	1.23308	0.643212	0.733643	-0.296425	0.0352807	-0.600638	0.190591	0.458509	0.518766	0.374228	0
-1.69452	-1.35413	-1.25466	-1.07794	-0.840829	-0.462653	1.27209	-1.12195	-1.17632	-0.95997	-0.786243	-0.461637	0.189124	-0.728533	-1.62386	-1.34445	1.40399	-0.754724	-0.624886	-1.1855	-1.9716	-0.316753	0.718103	1.0539	1.08608	0.838631	0.541637	0.634779	0.660375	-0.226812	0.229524	-0.0657233	0.494308	0.254762	0.313279	0.0885834	0
-1.95211	-1.28183	-1.08694	-1.01865	-0.751807	-0.432143	0.980585	-0.872441	-0.84315	-0.823414	-0.607726	-0.385371	0.00209049	-0.292989	-1.9758	-1.82612	2.61994	-0.358457	-1.58203	-0.571205	-1.84403	0.463956	0.535274	0.637516	0.869855	1.06242	1.78782	0.71112	0.761118	-0.280046	0.192784	-0.50095	0.306047	0.445972	0.492415	0.0455741	0
-2.64688	-1.22216	-1.05001	-0.980917	-0.677987	-0.389919	0.583081	-0.401472	-0.587194	-0.638353	-0.363707	-0.229561	-0.139359	0.164957	-1.24766	-1.22853	1.72226	0.0795305	-0.426837	-0.123441	-1.58889	-0.0405024	0.787095	0.854139	0.842258	0.824334	1.06179	0.658151	0.887506	-0.686257	-0.241162	-0.890767	0.261969	0.671048	0.317726	0.914192	0
-2.12573	-0.999104	-0.807957	-0.739852	-0.398517	-0.241384	0.262847	-0.251038	-0.319034	-0.321019	0.0338724	-0.00454144	-0.228076	0.823147	-0.485354	-0.732637	1.29907	0.764755	-0.2863	0.354302	-0.868658	-0.0405024	0.468582	0.862206	0.909823	0.928779	1.21404	0.723735	0.642058	-0.391426	0.132809	-0.772057	0.190317	0.565743	-0.276177	0.178603	0
-2.39991	-1.21113	-1.0507	-0.924243	-0.676945	-0.374965	0.581133	-0.414949	-0.610001	-0.54174	-0.375711	-0.207276	-0.206628	0.242149	-1.03298	-1.15486	1.7187	0.154561	-0.339821	-0.110325	-1.47727	0.608087	0.585047	0.674371	0.758892	0.820157	0.833145	0.642522	0.665608	-0.538842	0.371513	-0.638053	-0.401715	0.225991	-0.232586	-0.291464	0
-2.65699	-1.27089	-1.10705	-0.966568	-0.757887	-0.419368	0.61293	-0.377644	-0.653261	-0.534327	-0.503776	-0.278159	-0.162087	-0.0420098	-1.26084	-1.10343	1.69875	-0.124137	-0.355795	-0.29904	-1.67925	1.14858	0.619789	0.794754	0.818138	0.84069	0.804988	0.648677	0.651216	-0.745224	0.999013	-0.182792	1.26286	0.660187	-0.113707	-0.811514	0
-2.20658	-1.08345	-1.05934	-0.878075	-0.753539	-0.426725	0.574172	-0.239333	-0.6868	-0.482165	-0.571342	-0.350098	-0.134045	-0.317129	-0.870891	-0.913118	1.21078	-0.383473	-0.28565	-0.391806	-1.61813	1.45486	1.20918	1.1581	1.06256	0.919709	1.22639	0.649982	1.24482	-0.312805	-0.00884782	-0.171118	-0.2534	-0.00233728	0.265743	0.290393	0
-2.11436	-1.30006	-1.15058	-1.00046	-0.811793	-0.446581	0.982092	-0.805036	-0.907605	-0.755453	-0.698632	-0.403414	0.0795797	-0.325541	-1.32153	-1.31492	1.5277	-0.389975	-0.737331	-0.607149	-1.7829	1.00445	0.491119	1.20995	1.17022	1.02575	0.84645	0.638553	0.54681	-0.447936	0.707969	-0.339801	-0.269869	0.0961833	-0.66026	-0.505694	0
-2.25704	-1.23623	-1.11898	-1.00841	-0.770804	-0.427926	0.945815	-0.732559	-0.91149	-0.813924	-0.646836	-0.375755	0.282197	-0.142712	-1.39316	-1.47552	1.81776	-0.220121	-0.770152	-0.768909	-1.8148	0.64412	0.65141	1.07915	1.06484	0.877928	0.826177	0.655453	0.770277	-0.263666	0.445544	-1.91698	2.46795	2.26698	1.44695	-0.113109	0
-2.46358	-1.32558	-1.08876	-1.01511	-0.734078	-0.398103	0.886106	-0.787525	-0.769473	-0.778558	-0.538294	-0.286451	0.280733	0.282685	-1.38766	-1.50775	1.79772	0.19641	-0.928965	-0.517474	-1.96363	-0.316753	0.449034	1.12241	1.14935	1.08216	1.26894	0.694765	0.623741	-0.312805	0.561864	-0.728135	0.0636719	0.48351	-0.422093	-0.529773	0
-2.56448	-1.33161	-0.975591	-0.963966	-0.630495	-0.362675	0.562382	-0.587282	-0.396472	-0.5876	-0.241327	-0.153488	-0.130425	0.465452	-1.43	-1.39309	1.82039	0.382062	-1.22839	-0.0640648	-1.56497	-0.79719	-1.46204	-1.32981	-1.3365	-1.47706	-1.48273	-1.54016	-1.4644	-0.244011	0.249828	-0.81899	0.920135	0.910507	0.415841	0.15394	0
-2.7044	-1.30886	-1.15616	-0.994836	-0.770792	-0.43006	0.85808	-0.675073	-0.850914	-0.687776	-0.577694	-0.320286	-0.0690667	0.0168648	-1.64882	-1.45341	2.02186	-0.067603	-0.981394	-0.553946	-2.1098	0.391891	0.805821	0.780494	0.830408	0.921184	1.07215	0.681853	0.878871	-0.627291	1.43342	-0.398252	0.437207	0.438334	-0.312709	-1.07283	0
-2.45289	-1.34036	-1.22813	-1.07913	-0.841374	-0.468968	1.09502	-0.876964	-1.04689	-0.893541	-0.742736	-0.426543	0.161302	-0.592261	-1.74882	-1.50951	1.93113	-0.631286	-0.960826	-0.935962	-2.08057	0.695595	0.498807	1.07447	1.12972	1.06087	0.864922	0.636108	0.525614	-0.649755	0.427678	-0.403922	-0.0690166	0.223133	-0.639967	-0.363764	0
-2.43007	-1.36132	-1.14759	-0.993494	-0.751381	-0.433006	0.905292	-0.803864	-0.835509	-0.702449	-0.533579	-0.338964	-0.00369724	-0.141203	-1.50827	-1.35162	1.6881	-0.215437	-0.940273	-0.514118	-1.62079	0.695595	0.465132	0.908522	1.11758	1.07109	0.801233	0.732362	0.559632	-0.214528	0.0133409	-0.0956567	0.792273	0.402266	1.08374	0.442591	0
-1.95523	-0.56513	-0.141021	-0.313723	0.121986	0.0111948	-0.627587	0.337722	0.712403	0.244521	0.739524	0.364399	-0.337767	0.870953	0.10661	0.236212	0.368959	0.821414	0.616452	0.757204	-0.177658	-0.364797	0.635312	0.192498	0.226094	0.506827	0.983922	0.755757	0.733643	-0.391426	-0.266739	-0.386497	0.134011	0.299954	1.10254	0.885726	0
-1.84487	-0.458971	-0.0202375	-0.276202	0.188435	0.039958	-0.69967	0.397618	0.842981	0.241833	0.753108	0.367491	-0.333298	0.829079	0.334703	0.298967	0.552051	0.772703	0.439799	0.942488	-0.0288275	0.0675958	0.173067	0.5037	0.435932	0.64901	0.704377	0.792389	0.348986	-0.686257	0.156835	-0.885505	1.37935	1.1506	0.356142	-0.11681	0
-1.74153	-0.789686	-0.542957	-0.544695	-0.292122	-0.17289	-0.0231784	-0.0280965	0.0634756	-0.0878575	0.107886	0.0592057	-0.29055	0.622797	-0.22306	-0.380304	0.882944	0.548812	-0.674304	0.402749	-0.589601	0.283792	0.553672	0.562243	0.630109	0.856278	1.18776	0.716092	0.68785	-0.420909	-0.241162	0.0015851	-0.218623	-0.0954655	0.219352	0.715033	0
-1.80936	-0.987178	-0.875792	-0.832299	-0.585288	-0.29171	0.416315	-0.246294	-0.429176	-0.495307	-0.315476	-0.110161	-0.229086	0.491752	-0.742105	-0.639955	1.34024	0.41187	-0.0223889	-0.0891812	-1.29123	0.391891	0.388666	0.958182	1.06009	0.901706	0.79758	0.736915	0.50926	-0.627291	0.178274	-0.131402	0.0110938	0.0870843	-0.2144	0.086215	0
-2.13997	-1.24821	-1.11051	-0.977694	-0.749249	-0.406515	0.775463	-0.580351	-0.758557	-0.677706	-0.550835	-0.296818	-0.133806	0.105641	-1.0717	-0.953833	1.41944	0.0183798	-0.0781991	-0.419554	-1.63407	0.175694	0.421437	0.732602	0.881457	0.956578	1.16781	0.685792	0.552305	-0.479876	0.0995301	-0.391307	0.368103	0.404123	0.217356	0.216355	0
-2.1644	-1.31307	-1.22642	-1.03519	-0.817007	-0.449415	0.94644	-0.666805	-0.995845	-0.773601	-0.684587	-0.391139	-0.0361557	-0.234365	-1.29361	-1.08957	1.31057	-0.304083	-0.273383	-0.823078	-1.8148	0.689161	0.65486	0.817348	0.792857	0.898586	0.938238	0.658018	0.733643	-0.288235	0.361535	-0.00949882	-0.399798	-0.166814	-0.502442	-0.241783	0
-1.25011	-0.317786	-0.0844293	-0.464964	-0.14725	-0.0918889	-0.288722	0.321043	0.443145	-0.195365	0.120494	0.0645011	-0.311489	0.285688	-0.298344	-0.789683	1.23048	0.201437	-1.11462	0.197971	-0.236128	-0.526944	0.0833772	0.389098	0.757255	0.998054	0.531849	0.754258	0.0742313	-0.0486852	-0.0933386	-0.3047	0.34244	0.338796	1.06113	0.829062	0
-1.13115	0.268037	0.354875	0.0831287	0.388081	0.248525	-0.8402	0.799762	0.738001	0.326691	0.63075	0.439648	-0.355971	0.829881	0.448224	0.27175	0.165171	0.774746	-0.265261	0.694254	0.494738	-0.364797	0.290353	0.799789	0.858082	0.89526	0.681577	0.716652	0.403937	-0.656774	-0.116175	-1.89209	0.704427	1.48932	0.922113	0.532708	0
-0.844676	-0.050095	-0.015961	0.0155509	-0.00420318	-0.0252256	-0.360142	0.385779	0.293203	0.269176	0.167939	0.0737962	-0.320726	0.427443	0.18561	0.147503	0.0583613	0.342789	-0.0258157	0.414816	0.282122	1.58097	0.687204	0.650442	0.628414	0.774025	1.04318	0.692908	0.770277	-0.509359	-0.126267	-0.613026	0.304105	0.51532	0.226792	0.407491	0
-1.05349	-0.23163	-0.327392	-0.144803	-0.243276	-0.11949	-0.176626	0.336114	0.0211235	0.178495	-0.0518081	-0.00645393	-0.30426	0.252071	-0.0237323	-0.274054	0.366251	0.165732	-0.00323417	0.285148	0.0243263	2.22956	0.995344	0.839882	0.802348	0.832853	1.17964	0.642175	1.08646	-0.568325	-0.214876	-0.500702	1.16888	0.818669	0.655578	0.746368	0
-0.860795	-0.353156	-0.369994	-0.336402	-0.34719	-0.171008	0.0406421	0.109971	-0.0626237	-0.0879773	-0.203278	-0.0929718	-0.279802	0.0918965	-0.128958	-0.129184	0.621254	0.0097886	-0.120326	0.137529	-0.384958	1.58097	1.48963	0.830918	0.689453	0.793809	1.26056	0.634357	1.60722	-0.420909	0.112359	-0.130471	0.757842	0.409191	0.647697	0.256306	0
-0.875407	-0.242195	-0.466939	-0.238206	-0.332601	-0.153395	-0.0148059	0.27157	-0.197167	0.0334336	-0.190038	-0.0721739	-0.27172	0.167564	-0.000894795	-0.21042	0.39926	0.0827136	-0.196021	0.156834	-0.16437	1.25668	1.19509	1.03904	1.01979	0.970728	1.24293	0.647283	1.26817	-0.538842	-0.219114	-0.0978215	-0.322005	-0.0778857	-0.0789288	0.95619	0
-0.885074	-0.516448	-0.636689	-0.514543	-0.460678	-0.209058	0.272644	-0.0478533	-0.372946	-0.267575	-0.320913	-0.127562	-0.243894	0.324217	-0.577143	-0.908827	1.30836	0.237075	-1.26172	-0.0643302	-0.517843	1.12456	0.424197	0.627442	0.728719	0.772218	0.690518	0.643919	0.517502	0.735484	-0.0608776	-0.495304	0.0938147	0.350725	0.00358542	0.565011	0
0.367313	-0.870258	-1.05186	-0.906666	-0.714876	-0.361456	1.09786	-0.867888	-1.08661	-0.900497	-0.721885	-0.40226	-0.0855504	-0.130718	-0.781589	-0.612324	0.426043	-0.205223	-0.491665	-1.08651	-1.06001	-0.179486	0.242059	0.542709	0.492166	0.764476	0.68347	0.659013	0.294035	0.234739	-0.00852638	0.0139324	-0.464326	-0.209372	0.181423	0.407414	0
-0.868556	-1.03753	-1.14531	-0.895152	-0.785188	-0.409329	0.989753	-0.695223	-1.0632	-0.742676	-0.738776	-0.406521	-0.0667382	-0.430875	-1.03825	-0.867185	0.926553	-0.480715	0.0481245	-0.982384	-1.40817	0.869324	1.02857	0.931776	0.926399	0.883941	1.01854	0.592535	1.02214	-0.103966	0.091979	0.371813	0.200888	-0.14604	-0.135483	0.192355	0
-0.771531	-0.740412	-0.818993	-0.699363	-0.564298	-0.293833	0.622053	-0.408001	-0.658011	-0.545626	-0.47382	-0.265821	-0.176347	-0.00745133	-0.786548	-0.714467	0.755427	-0.0880928	-0.386807	-0.425172	-0.919154	1.00445	0.700855	0.594034	0.69873	0.736743	0.739604	0.730078	0.843545	-0.345564	0.350438	-0.64718	2.48795	1.4804	0.7355	-0.240259	0
-1.55471	-0.890065	-0.895679	-0.853317	-0.612865	-0.303474	0.481314	-0.199666	-0.538406	-0.600589	-0.427592	-0.192629	-0.213365	0.201753	-0.978548	-0.868268	1.15024	0.117698	-1.05647	-0.410226	-1.12114	-0.148601	0.193764	0.723292	0.855325	0.98062	0.5383	0.774123	0.294035	-0.509359	0.675485	-0.373326	-0.0779466	0.200113	-0.138442	0.0215582	0
-1.55597	-1.10075	-1.12204	-0.947657	-0.731942	-0.3726	0.808113	-0.512848	-0.896954	-0.713084	-0.602662	-0.305355	-0.172326	0.223433	-0.958232	-0.799917	1.02969	0.13962	-0.202403	-0.776806	-1.43475	0.266634	0.253557	0.673217	0.808202	0.957228	1.04204	0.707986	0.403937	-0.418102	0.16476	-0.0154002	0.196849	0.0947077	0.0393848	0.164742	0
-1.11247	-1.02884	-1.10131	-0.914191	-0.735331	-0.383292	0.878758	-0.587887	-0.956944	-0.734736	-0.642566	-0.356107	-0.134887	-0.136093	-1.28675	-1.11088	1.25173	-0.209872	-0.867773	-0.848428	-1.47461	-0.13659	0.189165	0.538886	0.636065	0.75297	0.664781	0.717023	0.403937	-0.0548275	0.0524686	-0.0487669	0.383984	0.19647	0.108205	0.270019	0
1.49835	-0.847082	-0.522467	-0.0315775	0.0674497	0.150729	0.806502	-1.18045	-0.706256	-0.204281	-0.0680983	0.0703446	0.299397	1.38809	0.242349	0.159568	-0.36918	1.42456	-0.320473	0.339515	0.175815	-0.580994	0.414538	0.864599	0.815949	0.724769	0.153924	0.698289	0.403937	2.61585	-0.326768	-0.724977	1.24128	0.990407	1.77515	1.02248	0
2.15006	-0.988818	-0.823879	-0.515462	-0.489132	-0.263837	1.23596	-1.37391	-1.02217	-0.673274	-0.596201	-0.36731	0.557015	0.246852	-0.456689	-0.29438	-0.752182	0.159456	0.525029	-0.583433	-0.507212	-0.79719	-1.46204	-1.32981	-1.3365	-1.47706	-1.48273	-1.54016	-1.4644	3.08758	-0.0951494	-0.642736	1.0821	0.870117	0.992525	0.421296	0
2.2633	-1.20245	-1.04048	-0.724185	-0.669818	-0.374351	1.46486	-1.57638	-1.21484	-0.849577	-0.751266	-0.474264	1.08806	-0.245093	-0.702812	-0.554503	-0.671425	-0.317029	0.197242	-0.853315	-0.852712	-0.526944	2.96724	1.37914	1.11486	0.711259	0.297227	0.702986	2.60198	4.87131	-0.163432	-0.62288	1.28195	0.944042	1.26857	0.575999	0
0.441188	-0.664812	-0.374206	0.256281	0.0304873	-0.0963935	0.45365	-0.790761	-0.413223	0.249012	0.0244193	-0.116575	0.0846898	0.380352	-0.256694	-0.176208	0.407006	0.29436	0.377559	0.260922	-0.0926121	0.175694	0.782495	1.02319	1.06242	0.863097	0.739766	0.671084	0.733643	1.11221	-0.0259185	-0.840296	1.97801	1.38099	1.46186	0.358332	0
0.703047	-1.20411	-0.729252	-0.354721	-0.377755	-0.252518	1.06218	-1.40401	-0.781766	-0.352726	-0.384346	-0.290285	0.345716	0.352801	-0.449306	-0.363976	-0.0879964	0.266741	-0.410689	0.0374517	-0.47532	0.592644	0.851257	0.848447	0.912271	0.856479	0.691793	0.698189	0.914981	2.19326	0.0722138	-0.731764	1.75604	1.2171	0.911536	0.140616	0
1.32015	-1.32907	-0.996018	-0.681353	-0.606485	-0.366682	1.39501	-1.60525	-1.10353	-0.7311	-0.647973	-0.43879	0.719747	0.0725991	-0.747812	-0.568849	-0.0323127	-0.0124885	0.254941	-0.432253	-0.943074	-0.79719	-1.46204	-1.32981	-1.3365	-1.47706	-1.48273	-1.54016	-1.4644	3.21288	-0.00442089	-0.617378	1.29183	0.944865	0.868053	0.252476	0
1.22463	-1.46575	-1.12246	-0.85646	-0.672078	-0.395829	1.53703	-1.7399	-1.22385	-0.89297	-0.702769	-0.464442	0.921503	0.0879574	-1.24489	-1.05312	0.38953	0.00104155	-0.889823	-0.648179	-1.19024	-0.79719	-1.46204	-1.32981	-1.3365	-1.47706	-1.48273	-1.54016	-1.4644	3.12689	0.0854611	-1.0008	2.155	1.55798	1.27753	0.190009	0
-0.394223	-0.90992	-0.44314	-0.132531	-0.174287	-0.186923	0.536331	-0.89831	-0.327272	0.0342405	-0.0692923	-0.155628	0.137776	0.372578	-0.108563	-0.210807	0.204142	0.28831	0.387343	0.451954	-0.422166	-0.436863	1.01477	1.06901	0.977426	0.781964	0.573941	0.585887	0.953447	2.35705	-0.0491023	-0.763961	1.06156	0.937159	1.16188	0.433735	0
-0.0029643	-1.20466	-0.729014	-0.414007	-0.418528	-0.286882	0.978617	-1.31375	-0.691312	-0.310943	-0.355824	-0.291935	0.26385	0.217153	-0.548323	-0.463129	0.421339	0.129411	-0.13139	0.125959	-0.810189	-0.256699	0.166167	0.83065	1.09537	1.04657	1.12625	0.7035	0.147499	1.23014	0.0727821	-0.69325	1.09609	0.907798	0.816613	0.103999	0
0.981507	-1.39001	-1.10051	-0.831151	-0.686398	-0.400055	1.47761	-1.6376	-1.19511	-0.854497	-0.713212	-0.467275	0.813404	-0.156493	-1.02803	-0.809577	0.122235	-0.233648	-0.828241	-0.633589	-1.30984	-0.472895	0.173067	0.816795	0.941452	0.928669	0.479397	0.720977	0.294035	2.55688	0.0921803	-0.689598	1.42284	1.04671	0.678336	0.12471	0
1.39444	-1.3049	-1.02216	-0.746213	-0.610891	-0.382841	1.41527	-1.58864	-1.13853	-0.804614	-0.657804	-0.46045	0.811004	-0.112032	-0.8182	-0.717354	0.2989	-0.191301	-0.362659	-0.389356	-1.07064	-0.0765351	0.235159	1.1322	1.10933	1.05205	1.01409	0.662783	0.239084	2.42667	0.0301165	-0.955493	1.84919	1.39746	1.1586	0.23315	0
-0.200612	-1.0915	-0.538911	-0.21865	-0.186274	-0.214906	0.687752	-1.12489	-0.42613	-0.0534532	-0.065839	-0.189901	0.129587	0.49406	-0.259285	-0.246233	0.44409	0.41144	0.40172	0.403523	-0.430139	-0.472895	1.5943	0.901679	0.628405	0.570772	0.435819	0.64359	1.66781	1.20066	-0.00986455	-0.563986	1.21093	0.876471	0.981196	0.363706	0
0.715729	-1.04231	-0.616134	-0.297934	-0.316091	-0.267764	0.922844	-1.22567	-0.662507	-0.301783	-0.326533	-0.313246	0.238547	0.274141	-0.307305	-0.248639	0.0219999	0.185744	0.219543	0.159703	-0.257389	-0.556972	1.06306	0.319644	0.614161	0.722837	0.505448	0.681417	0.953447	1.91481	0.0987681	-0.471816	1.15357	0.793962	0.499227	0.09607	0
1.54553	-1.15557	-0.920846	-0.730153	-0.627496	-0.382799	1.32824	-1.44396	-1.0497	-0.806418	-0.684725	-0.466324	0.573998	-0.275032	-0.724594	-0.503181	-0.222535	-0.341824	0.120475	-0.599315	-0.932443	-0.179486	0.193764	1.20425	1.3661	1.2236	0.692297	0.672213	0.294035	2.55127	-0.0627519	-0.347505	0.80277	0.564523	0.453361	0.396359	0
1.09503	-1.06006	-0.652334	-0.428256	-0.329722	-0.252983	1.02042	-1.29623	-0.739911	-0.481023	-0.371688	-0.312533	0.258132	0.154483	-0.673354	-0.659869	0.6707	0.0663522	-0.164629	-0.0900392	-0.443428	-0.205224	0.849187	1.17174	1.1686	0.96729	0.696663	0.714543	0.898496	2.39683	-0.0515025	-0.845825	1.45621	1.15897	1.01024	0.436577	0
1.43704	-1.01601	-0.600065	-0.500993	-0.438276	-0.254025	1.07241	-1.30147	-0.731724	-0.593589	-0.507284	-0.330116	0.263301	0.248158	-0.462863	-0.382143	-0.159978	0.161629	-0.1036	-0.270984	-0.384958	-0.488338	0.966473	0.848417	0.471273	0.64089	0.987626	0.716549	0.953447	2.15114	-0.0779249	-0.392165	0.816144	0.598271	0.588132	0.389434	0
1.03632	-0.662681	-0.0196139	0.492639	0.314668	-0.0164538	0.403633	-0.953199	-0.1858	0.31452	0.183668	-0.0893007	-0.0108253	0.501076	-0.326562	-0.414843	0.843308	0.417437	-0.314385	0.678881	0.199734	0.499989	0.846625	1.133	1.1084	0.772172	0.310098	0.673258	0.815284	1.08273	-0.0909239	-0.402264	0.967618	0.670051	0.677348	0.429112	0
0.130008	-0.973873	-0.182677	0.148796	0.0180934	-0.104483	0.458211	-1.06567	-0.0925825	0.255761	0.0834604	-0.090692	-0.0346934	0.507082	0.211705	0.268939	-0.206309	0.423796	0.331164	0.639482	0.213022	0.499989	0.973373	0.870195	0.769818	0.76109	0.625434	0.700537	0.898496	0.99428	-0.10319	-0.288789	0.915492	0.576462	0.744756	0.440633	0
0.659448	-0.726152	-0.0776517	0.258611	0.367429	0.0938467	0.362257	-0.932594	-0.154595	0.187333	0.311131	0.0690964	-0.0498162	0.842606	0.122923	-0.103439	0.244809	0.786513	0.262972	0.575422	0.287438	-0.364797	0.455933	0.327643	0.27864	0.598891	0.433964	0.580584	0.294035	1.17118	-0.237988	-1.00553	1.41556	1.24142	1.65088	0.720767	0
0.737374	-0.699859	-0.310355	0.488209	0.295047	0.0828792	0.418289	-0.911945	-0.409355	0.402602	0.232384	0.0523069	-0.0746139	0.856476	0.177979	0.287265	-0.32385	0.800312	0.177731	0.553562	0.38843	-0.256699	0.844588	1.03372	1.00311	0.752946	0.479104	0.710639	0.75196	0.964797	-0.00648574	-0.700934	1.13803	0.930734	1.08485	0.299031	0
-0.359155	-0.178945	0.418293	1.95183	1.50749	0.596942	-0.744931	-0.260368	0.402065	1.93257	1.4997	0.664211	-0.231359	1.059	0.952195	0.915135	-0.38122	1.0301	0.732585	1.38436	1.12195	1.14858	0.991382	0.862993	0.74939	0.685836	0.578903	0.685926	0.909201	0.198236	-0.0142425	-0.893718	1.38541	1.15836	1.19697	0.205394	0
0.681441	-0.597304	0.130811	0.660941	0.364253	0.0803175	0.219573	-0.835731	0.0118606	0.528706	0.271459	0.034955	-0.0778395	0.616835	0.359478	0.437777	-0.41128	0.541152	0.544293	0.736682	0.460188	-0.0405024	1.5575	1.04018	0.825408	0.705648	0.536731	0.712589	1.51211	0.669966	-0.117589	-0.764146	1.475	1.11593	1.34171	0.464729	0
1.32836	-0.881887	-0.494525	-0.167528	-0.374343	-0.250302	0.909636	-1.16088	-0.631904	-0.278894	-0.448719	-0.327762	0.154324	0.0711075	-0.350006	-0.238144	0.128425	-0.0152941	-0.325092	-6.30087e-05	-0.151081	-0.580994	-0.0408082	0.547515	0.731923	1.00438	0.293547	0.711436	0.0742313	1.25963	-0.103598	-0.364359	0.764811	0.558674	0.5809	0.375886	0
2.04277	-1.19668	-0.998746	-0.73097	-0.673277	-0.381201	1.43018	-1.5441	-1.16029	-0.840287	-0.746529	-0.476035	0.651752	-0.231247	-0.765121	-0.648233	-0.176133	-0.303849	0.241995	-0.744864	-1.0228	-0.0765351	0.718103	1.49018	1.40703	1.11804	1.24277	0.681589	0.806911	3.02861	-0.0334574	-0.414845	1.07862	0.725897	0.520453	0.314078	0
1.48531	-1.21957	-0.870086	-0.557967	-0.609388	-0.354359	1.30743	-1.51383	-0.997713	-0.636616	-0.665707	-0.43438	0.505023	-0.199254	-0.667687	-0.518512	-0.102739	-0.27292	0.123148	-0.399548	-0.71717	-0.148601	1.78058	1.04606	0.89006	0.713868	0.202081	0.65135	1.66781	2.85172	-0.0865028	-0.477015	1.42833	0.915949	1.21261	0.416194	0
1.21882	-1.11814	-0.810469	-0.558967	-0.508563	-0.330657	1.18146	-1.36824	-0.91264	-0.614981	-0.554189	-0.401111	0.396192	-0.127015	-0.653407	-0.509795	0.0516745	-0.205296	0.0183318	-0.232536	-0.762351	-0.256699	0.497329	1.05789	0.985662	0.691326	0.10451	0.663299	0.403937	2.68464	-0.0266949	-0.444921	1.35215	0.862929	0.839511	0.354976	0
0.500667	-0.54255	0.49108	0.608648	0.416594	0.0577454	0.0467891	-0.752578	0.404703	0.501582	0.33587	0.016647	-0.0897786	0.512273	0.337956	0.403938	-0.133732	0.43078	0.129938	0.821881	0.654199	-0.148601	0.938877	0.942816	0.94889	0.685009	0.336505	0.663781	0.799584	0.375134	-0.21196	-0.633838	1.30491	0.960827	1.30351	0.690561	0
1.75258	-1.07216	-0.755637	-0.530844	-0.539106	-0.309085	1.21441	-1.39697	-0.913747	-0.645361	-0.617099	-0.397707	0.396195	0.128052	-0.462135	-0.341928	-0.344572	0.0421596	0.0642198	-0.27643	-0.435454	-0.0765351	0.269655	2.16614	2.32653	1.33275	0.560177	0.763515	0.403937	2.45124	0.0334316	-0.537288	1.12943	0.824533	0.674826	0.15557	0
2.03836	-1.26149	-0.969892	-0.763738	-0.672893	-0.388398	1.45566	-1.61006	-1.13065	-0.868722	-0.745238	-0.482842	0.621583	-0.29394	-0.913911	-0.693513	-0.0917442	-0.362046	-0.202298	-0.665015	-0.765008	-0.346781	0.138571	0.937911	1.06733	0.983204	0.735101	0.765585	0.184133	2.26697	0.0879661	-0.678478	1.36402	1.01433	0.656071	0.0686881	0
0.0499091	-0.417773	0.0422786	0.252099	0.0358648	-0.114757	0.125332	-0.447197	0.0828257	0.288487	0.0554664	-0.124671	0.002068	0.0493696	-0.16504	-0.158033	0.132447	-0.0359496	-0.277954	0.37756	0.104057	0.283792	0.584718	1.15556	0.992555	0.700296	0.423956	0.627642	0.513839	1.73873	-0.021384	-0.637698	1.42742	1.01618	1.26862	0.308258	0
1.69729	-1.25212	-0.940696	-0.697613	-0.65861	-0.39224	1.39347	-1.56069	-1.0734	-0.780538	-0.718626	-0.479104	0.562167	-0.402927	-0.837657	-0.629389	-0.198313	-0.462681	0.336147	-0.68587	-0.866001	-0.24812	0.198364	1.49816	1.4805	1.13108	0.578828	0.692455	0.294035	1.76505	0.0968298	-0.486438	1.21714	0.830592	0.517398	0.0354098	0
0.841025	-0.995907	-0.618529	-0.370076	-0.373894	-0.271265	0.940764	-1.18337	-0.675879	-0.392348	-0.398	-0.322706	0.264251	-0.00592607	-0.178017	-0.523374	0.489043	-0.0906205	0.277767	0.131281	-0.400904	0.0135467	1.81093	1.09623	0.895802	0.658729	0.302083	0.657355	1.68979	1.95985	0.023269	-0.890999	1.77041	1.32303	0.98156	0.167718	0
0.66879	-0.228542	0.480854	0.733711	0.341102	-0.00854919	-0.0169586	-0.480036	0.311847	0.545506	0.211286	-0.0798399	-0.0978562	0.267748	0.145474	0.181323	-0.160991	0.179696	0.183361	0.582004	0.598388	0.499989	0.70115	1.10583	1.02186	0.737466	0.435798	0.690546	0.652002	0.90583	-0.0449168	-0.625678	1.11415	0.873285	0.897242	0.273981	0
0.875974	-0.224099	0.499853	0.750193	0.329341	0.0206992	0.0383019	-0.53465	0.269778	0.503447	0.164216	-0.0666755	-0.0852653	0.285543	0.452739	0.472004	-0.438716	0.199474	0.691759	0.563197	0.723299	0.499989	0.979878	0.66515	0.670196	0.70924	0.654035	0.677474	0.984847	0.669966	-0.16863	-0.354785	0.579558	0.472626	0.614278	0.629296	0
0.172903	-0.346447	0.0269377	0.750827	0.510953	0.106499	-0.048797	-0.442271	-0.000438641	0.73684	0.496903	0.104622	-0.156607	0.563804	0.173798	0.297747	-0.180285	0.484152	0.0844033	0.624702	0.624965	-0.364797	0.442135	0.509748	0.435311	0.575345	0.633242	0.636782	0.403937	0.13927	0.00788363	-0.496548	1.08725	0.780791	0.615754	0.190717	0
-0.251814	-0.683561	0.218392	0.585358	0.354888	0.0419754	0.00612743	-0.737851	0.320979	0.693609	0.433161	0.0832302	-0.143604	0.577454	0.568651	0.682119	-0.497536	0.498556	0.659768	0.906596	0.577126	0.283792	1.48621	0.670969	0.679476	0.604115	0.405916	0.674138	1.37474	0.109786	-0.181332	-0.344712	0.802835	0.562802	1.12107	0.535167	0
0.471898	-0.655792	0.113681	0.428895	0.0911494	-0.0418607	0.309505	-0.858862	0.0366605	0.37105	0.0509807	-0.0721825	-0.0973113	0.381962	0.465539	0.654617	-0.745486	0.295795	0.0344042	0.569005	0.441584	0.0675958	1.10446	0.75644	0.609574	0.657204	0.62653	0.704238	1.1183	0.0213372	-0.0448133	-0.499473	0.909231	0.705698	0.690516	0.283196	0
1.14088	-1.19048	-0.796684	-0.552244	-0.557945	-0.331938	1.21364	-1.44437	-0.88651	-0.594416	-0.596124	-0.397386	0.301886	0.0341965	-0.526	-0.328576	-0.262773	-0.0505138	-0.0569809	-0.365004	-0.605547	-0.346781	0.0557805	1.31951	0.993387	0.954576	0.846039	0.698622	0.184133	1.40704	-0.040255	-0.295455	0.754647	0.511132	0.431801	0.338603	0
1.50925	-1.34421	-1.08877	-0.889698	-0.728792	-0.416964	1.51195	-1.63062	-1.2076	-0.949293	-0.776355	-0.499087	0.64798	-0.318615	-1.1073	-0.829058	0.0466533	-0.383569	-0.154043	-0.953114	-1.23276	-0.79719	-1.46204	-1.32981	-1.3365	-1.47706	-1.48273	-1.54016	-1.4644	2.37999	0.0413116	-0.550621	1.31275	0.912102	0.546632	0.153956	0
1.76294	-1.51334	-1.25551	-1.05076	-0.809231	-0.451751	1.71291	-1.83415	-1.3875	-1.11464	-0.859629	-0.540131	1.15519	-0.502737	-1.36634	-1.10064	0.324434	-0.554154	-0.525449	-1.25717	-1.65799	-0.0765351	0.759498	0.904658	0.935512	0.821666	0.786556	0.679623	0.733643	3.25325	0.0161167	-0.47542	1.20451	0.81823	0.66764	0.237971	0
1.57594	-1.05189	-0.860455	-0.535059	-0.536317	-0.283775	1.20943	-1.34549	-0.998659	-0.629121	-0.603432	-0.363373	0.353859	0.211452	-0.58792	-0.495388	0.159723	0.12304	0.661409	-0.249932	-0.50987	-0.436863	-0.0546066	0.965052	1.14505	0.953744	0.719528	0.736401	0.0742313	2.11955	0.0596522	-0.561624	1.25391	0.893563	0.761932	0.107424	0
0.499985	-0.084498	0.550342	0.941557	0.513618	0.0965808	-0.197174	-0.316636	0.386856	0.74521	0.376522	0.0327792	-0.140817	0.378696	0.359421	0.272791	-0.00460285	0.292316	0.327436	0.713908	0.800372	-0.0405024	1.2383	0.948256	0.819769	0.647106	0.377383	0.684204	1.18424	0.463584	-0.0976113	-0.542289	0.965247	0.756718	0.973739	0.401966	0
1.18242	-0.720882	-0.275573	-0.103448	-0.291086	-0.196953	0.725801	-0.984882	-0.412206	-0.21897	-0.369776	-0.27081	0.0576437	0.111333	-0.203505	-0.038619	-0.114501	0.0240582	0.237403	0.0424689	-0.182974	-0.13659	0.65371	1.05664	0.998266	0.903782	0.851615	0.680197	0.697009	0.645396	0.127844	-0.223405	0.789576	0.481104	0.345943	0.013526	0
0.939171	-0.858805	-0.444516	-0.219434	-0.333156	-0.190803	0.80553	-1.06484	-0.522012	-0.271867	-0.376942	-0.243055	0.105028	0.222191	-0.163287	-0.210992	0.00110271	0.137634	0.400732	0.154946	-0.0474314	0.944393	0.74018	1.11445	1.08593	0.767096	0.612989	0.695071	0.755623	1.14907	0.0341753	-0.717871	1.41059	1.05912	0.809108	0.214684	0
2.27641	-1.44162	-1.22141	-1.04048	-0.798216	-0.444337	1.69779	-1.80378	-1.37612	-1.12506	-0.861588	-0.541257	1.00431	-0.539481	-1.35691	-1.02777	0.178804	-0.585008	-0.252596	-1.3762	-1.46132	-0.79719	-1.46204	-1.32981	-1.3365	-1.47706	-1.48273	-1.54016	-1.4644	3.64776	0.057765	-0.528676	1.2874	0.887401	0.628063	0.103943	0
1.30819	-1.44012	-1.14466	-0.858878	-0.708501	-0.399619	1.54357	-1.71145	-1.2487	-0.897883	-0.745262	-0.472393	0.772191	-0.0768717	-1.57585	-1.46316	2.34848	-0.15819	-1.66286	-0.406661	-1.25402	1.12456	1.21868	1.12127	0.978197	0.645462	0.493196	0.696562	1.16715	2.75835	0.0437935	-0.63195	1.44383	1.01968	0.948052	0.232792	0
0.458548	-0.664193	-0.0672787	0.357963	0.385962	0.13419	0.274209	-0.834114	-0.13183	0.307165	0.355437	0.133195	-0.0418182	0.997566	0.0809952	0.0288799	0.23191	0.959942	0.0731487	0.646475	0.343249	-0.472895	0.945776	0.884152	0.745929	0.631129	0.223387	0.67585	0.843545	0.463584	-0.413361	-0.98427	0.912975	1.01092	2.00425	1.25245	0
0.764673	-0.511975	0.13675	0.786062	0.567842	0.226838	0.140565	-0.776871	-0.02042	0.607549	0.431972	0.17239	-0.1322	0.87063	0.346864	0.366321	-0.24156	0.817172	0.168888	0.727942	0.720642	0.0675958	0.647271	0.850083	0.873425	0.753163	0.826474	0.694997	0.711663	0.581516	-0.202959	-0.635244	1.3499	0.981149	1.21321	0.599794	0
0.577753	-0.500479	0.0218456	0.762143	0.272923	0.0150072	0.183872	-0.699365	-0.0737837	0.664285	0.202051	-0.0261836	-0.097706	0.427936	0.41854	0.506852	-0.571288	0.343215	-0.0806802	0.517697	0.420322	-0.0405024	0.426037	0.71873	0.827762	0.866018	0.342413	0.751055	0.559632	0.787898	-0.152124	-0.181485	0.569585	0.359788	0.61457	0.52471	0
0.162933	0.0939688	0.718664	1.54119	1.08421	0.33221	-0.579307	-0.125532	0.550791	1.31018	0.915134	0.282831	-0.219048	0.699672	0.496146	0.624735	-0.219751	0.628961	0.189287	0.934935	1.09006	-0.0405024	0.750299	1.09546	0.930606	0.728683	0.43131	0.643036	0.596266	0.0803034	-0.144407	-0.666487	1.32182	0.988579	1.4859	0.551229	0
0.135976	0.0775277	0.904528	1.53648	0.982876	0.31149	-0.608716	-0.141045	0.739153	1.30878	0.821457	0.261259	-0.210667	0.650848	0.745471	0.868009	-0.255864	0.577118	0.445493	1.05598	0.970465	0.283792	0.971993	0.776815	0.700554	0.572114	0.309588	0.648969	0.799584	-0.391426	-0.0867528	-0.364871	1.1436	0.722681	0.872344	0.415937	0
-0.347442	0.278428	0.492571	2.60484	2.58137	1.0296	-1.16636	0.0781449	0.332789	2.31992	2.32923	1.02042	-0.274174	1.40998	1.71653	1.89265	-0.760003	1.45407	0.995058	1.87502	1.89534	3.41864	0.768612	0.858428	0.867144	0.865549	0.878222	0.677052	0.787437	-0.568325	-0.0487615	-1.01777	1.03237	1.08349	2.17522	0.749152	0
0.302054	0.102513	0.392475	2.21336	1.46763	0.366149	-0.593214	-0.18296	0.175447	1.8478	1.21071	0.290154	-0.235554	0.795115	1.45559	1.68727	-1.24952	0.733165	1.30462	1.44076	1.5525	2.22956	0.782092	1.07067	1.05567	0.975953	1.16361	0.666304	0.878893	-0.273494	-0.11717	-0.411114	0.265333	0.372118	0.538686	0.418119	0
0.169003	0.386928	0.470808	2.66092	1.21386	0.240677	-0.752218	0.112667	0.247105	2.25247	0.975307	0.160192	-0.243647	0.592742	1.52602	1.58986	-1.08101	0.514142	0.878765	1.41596	1.61894	3.95913	0.747539	1.00622	0.996711	0.946081	1.10836	0.631842	0.75196	-0.538842	-0.188704	0.176736	0.0370385	-0.0946759	0.0226564	0.543098	0
0.411097	0.266852	0.0618101	1.58442	0.622254	0.0447868	-0.322646	0.0494285	-0.105649	1.33832	0.472701	-0.0246141	-0.206101	0.338668	1.15093	1.22956	-1.11581	0.250948	0.750377	1.0309	1.15916	3.63484	0.841762	1.05287	1.04857	0.936668	1.01297	0.628503	0.897711	-0.420909	0.113833	-0.0858346	0.0111917	0.0585903	0.201975	0.13437	0
1.15808	0.27135	-0.159413	1.0986	-0.00583121	-0.154016	0.114334	-0.101454	-0.408522	0.744286	-0.172013	-0.259925	-0.106427	-0.25763	0.676021	0.703201	-1.16048	-0.328528	1.3453	0.300571	0.614334	2.00536	0.811296	1.12714	1.07379	0.937914	0.978122	0.602331	0.874945	0.801002	0.0845953	0.107174	0.290689	0.0584966	0.141972	0.0252896	0
1.65999	-0.289164	-0.767461	-0.126145	-0.540241	-0.35303	0.82957	-0.627165	-0.953432	-0.308232	-0.633181	-0.451666	0.130767	-0.695155	-0.201635	-0.145869	-0.839472	-0.725293	0.443901	-0.537333	-0.289281	0.373874	0.841138	1.2852	1.34607	1.08978	1.00043	0.600678	0.820649	1.29648	-0.0531448	-0.195752	0.195153	0.206921	0.314619	0.308601	0
2.06664	-0.632976	-0.998123	-0.620608	-0.716493	-0.411524	1.19047	-1.00123	-1.17778	-0.760407	-0.794516	-0.512465	0.359073	-0.912814	-0.647335	-0.466578	-0.63262	-0.914114	0.307118	-1.03914	-0.908524	-0.364797	0.373143	1.04031	1.14741	0.855249	0.297673	0.555443	0.403937	2.11464	-0.00425947	-0.253626	0.421882	0.34114	0.371217	0.233117	0
-0.21056	0.144989	0.326363	1.727	1.22425	0.403007	-0.705099	0.0677409	0.271066	1.65163	1.16692	0.415906	-0.250023	1.00141	-0.477928	-1.44333	2.39331	0.96422	-1.55195	1.47592	0.999699	1.25668	0.70184	0.767006	0.756066	0.726364	0.687466	0.634418	0.634208	0.0508203	0.112359	-0.55197	0.620084	0.613626	0.330852	0.0776333	0
-1.10804	0.204807	0.778899	2.62362	2.66074	0.552261	-1.57554	0.270941	0.87384	2.74754	2.79019	0.647353	-0.313168	0.925223	1.061	0.946334	-0.439169	0.877214	0.766181	1.84223	1.68804	2.01336	0.988649	0.934491	0.862744	0.829465	1.03895	0.621789	0.979614	-0.155561	-0.013848	-0.635888	1.10874	0.877342	0.632256	0.290102	0
[truncated: 879 more rows]

## Sheet: W
Extracted features and categories during wakefulness
1	2	3	4	5	6	7	8	9	10	11	12	13	14	15	16	17	18	19	20	21	class
[truncated: 768 more rows]
